# Supplementary material for: TVIR 2.0: an enhanced database of the vegetables information resources
Source: Hortic Res. 2025 Sep 17;12(12):uhaf239. doi: 10.1093/hr/uhaf239 (PMC12685723; doi:10.1093/hr/uhaf239)
Supplement: Web_Material_uhaf239 [file web_material_uhaf239.zip]

Archive with 1 entries (1 files):
- Supplementary tables 1-7.xlsx
