# Supplementary material for: TVIR 2.0: an enhanced database of the vegetables information resources
Source: Hortic Res. 2025 Sep 17;12(12):uhaf239. doi: 10.1093/hr/uhaf239 (PMC12685723; doi:10.1093/hr/uhaf239)
Supplement: Web_Material_uhaf239 [file web_material_uhaf239.zip › Supplementary tables 1-7.xlsx]

## Sheet: Table S1
Table S1. The detail information of 84 vegetables species.
Number	Species	Division	Phylum	Class	Order	Family	Genus	Species	Common name	NCBI Taxonomy	Version	File number	Year	Journal	Estimated Size (Mb)	Assembled (Mb)	Gene (#)	Chr(#)	Scaffold N50 (Kb)	Sequencer Types	Reference title	Reference links	Database	Database links	Abbreviation
1	Allium cepa	Tracheophyta	Angiosperms	Monocots	Asparagales	Amaryllidaceae	Allium	A. cepa	Onion	https://www.ncbi.nlm.nih.gov/Taxonomy/Browser/wwwtax.cgi?lvl=0&amp;id=4679	v1.2	4	2021	G3-Genes Genomes Genetics	16384	15257.6	86073	8	464	Illumina;PacBio	Insights from the first genome assembly of Onion (Allium cepa)	https://academic.oup.com/g3journal/article/11/9/jkab243/6320787?searchresult=1	Sequon (Onion Genome Sequencing)	https://www.oniongenome.wur.nl	Afi
2	Allium fistulosum	Tracheophyta	Angiosperms	Monocots	Asparagales	Amaryllidaceae	Allium	A. fistulosum	Welsh onion	https://www.ncbi.nlm.nih.gov/Taxonomy/Browser/wwwtax.cgi?lvl=0&amp;id=35875	v1.0	4	2022	Nature Communications	12257.3	11274	62255	8	8.98	Illumina;Bionano;PacBio;Hi-C	Chromosome-level genome assembly of bunching onion illuminates genome evolution and flavor formation in Allium crops	https://www.nature.com/articles/s41467-022-34491-3	CNSA	https://ftp.cngb.org/pub/CNSA/data5/CNP0002276/CNS0461863/CNA0047403/	Atr
3	Allium sativum	Tracheophyta	Angiosperms	Monocots	Asparagales	Amaryllidaceae	Allium	A. sativum	Garlic	https://www.ncbi.nlm.nih.gov/Taxonomy/Browser/wwwtax.cgi?lvl=0&amp;id=4682	v1.0	4	2020	Molecular Plant	17305.6	16629.8	57561	8	725	Illumina;PacBio	A Chromosome-Level Genome Assembly of Garlic (Allium sativum) Provides Insights into Genome Evolution and Allicin Biosynthesis	https://www.sciencedirect.com/science/article/abs/pii/S167420522030232X?via%3Dihub	Figshare	https://figshare.com/articles/garlic_genome_and_transcriptome_resources/12570947/1	Ala
4	Amaranthus tricolor	Tracheophyta	Angiosperms	Eudicots	Caryophyllales	Amaranthaceae	Amaranthus	A. tricolor	tampala	https://www.ncbi.nlm.nih.gov/Taxonomy/Browser/wwwtax.cgi?lvl=0&amp;id=29722	v1.0	4	2022	DNA Research	562.5	519	30065	17	2	PacBio HiFi;Nanopore;Hi–C	Chromosome-scale Amaranthus tricolor genome provides insights into the evolution of the genus Amaranthus and the mechanism of betalain biosynthesis	https://academic.oup.com/dnaresearch/article/30/1/dsac050/6880148	NGDC	https://ngdc.cncb.ac.cn/search/?dbId=gwh&q=PRJCA009026&page=1	Aru
5	Apium graveolens	Tracheophyta	Angiosperms	Eudicots	Apiales	Apiaceae	Apium	A. graveolens	Celery	https://www.ncbi.nlm.nih.gov/Taxonomy/Browser/wwwtax.cgi?lvl=0&amp;id=4045	v1.0	4	2020	Plant Biotechnology Journal	3553.28	3409.92	31326	11	289787	Illumina;PacBio	The celery genome sequence reveals sequential paleo-polyploidizations, karyotype evolution and resistance gene reduction in apiales	https://onlinelibrary.wiley.com/doi/10.1111/pbi.13499	Celerydb	http://celerydb.bio2db.com/download	Bsh
6	Arctium lappa	Tracheophyta	Angiosperms	Eudicots	Asterales	Asteraceae	Arctium	A. lappa	great burdock	https://www.ncbi.nlm.nih.gov/Taxonomy/Browser/wwwtax.cgi?lvl=0&amp;id=4217	v1.0	4	2021	Molecular Ecology Resources	1821.08	1832.96	32771	18	91.64	Illumina;PacBio;Hi-C	The first high-quality chromosomal genome assembly of a medicinal and edible plant Arctium lappa	https://onlinelibrary.wiley.com/doi/10.1111/1755-0998.13547	figshare	https://figshare.com/articles/thesis/A_de_novo_genome_assembly_for_Arctium_lappa/11590983	Cen
7	Armoracia rusticana	Tracheophyta	Angiosperms	Eudicots	Brassicales	Brassicaceae	Armoracia	A. rusticana	Horseradish	https://www.ncbi.nlm.nih.gov/Taxonomy/Browser/wwwtax.cgi?lvl=0&amp;id=3704	v1.0	4	2023	Nature Communications	635.97	636	42025	16	NA	Illumina;Bionano;PacBio;Hi-C	The allotetraploid horseradish genome provides insights into subgenome diversification and formation of critical traits	https://www.nature.com/articles/s41467-023-39800-y#data-availability	figshare	https://figshare.com/articles/media/Horseradish_genome/21780176/2	Cin
8	Asparagus officinalis	Tracheophyta	Angiosperms	Monocots	Asparagales	Asparagaceae	Asparagus	A. officinalis	Asparagus	https://www.ncbi.nlm.nih.gov/Taxonomy/Browser/wwwtax.cgi?lvl=0&amp;id=4686	v1.1	4	2017	Nature Communications	1331.2	1247.33	27395	10	NA	Illumina;PacBio	The asparagus genome sheds light on the origin and evolution of a young Y chromosome	https://www.nature.com/articles/s41467-017-01064-8	Asparagus Genome Project	http://asparagus.uga.edu/tripal/node/3	Ces
9	Benincasa hispida	Tracheophyta	Angiosperms	Eudicots	Cucurbitales	Cucurbitaceae	Benincasa	B. hispida	Wax gourd	https://www.ncbi.nlm.nih.gov/Taxonomy/Browser/wwwtax.cgi?lvl=0&amp;id=102211	v1.0	4	2019	Nature Communications	1054.72	859	33043	12	3481.6	Illumina;PacBio	The wax gourd genomes offer insights into the genetic diversity and ancestral cucurbit karyotype	https://www.nature.com/articles/s41467-019-13185-3	NCBI	https://www.ncbi.nlm.nih.gov/genome/18245	Gco
10	Beta vulgaris	Tracheophyta	Angiosperms	Eudicots	Caryophyllales	Amaranthaceae	Beta	B. vulgaris	Beet	https://www.ncbi.nlm.nih.gov/Taxonomy/Browser/wwwtax.cgi?lvl=0&amp;id=161934	v1.0	4	2019	The Plant Journal	731	590	27866	NA	176	Illumina	Genomes of the wild beets Beta patula and Beta vulgaris ssp. Maritima	https://onlinelibrary.wiley.com/doi/full/10.1111/tpj.14413	The Beta vulgaris Resource	http://bvseq.boku.ac.at/Genome/Download/index.shtml	Iaq
11	Brasenia schreberi	Tracheophyta	Angiosperms	Eudicots	Nymphaeales	Cabombaceae	Brasenia	B. schreberi	Watershield	https://www.ncbi.nlm.nih.gov/Taxonomy/Browser/wwwtax.cgi?lvl=0&amp;id=4424	v1.0	4	2023	Scientific Data	956.2	1170.4	74699	36	28.9	Illumina;PacBio;Hi-C	Chromosome-level genome assembly of watershield (Brasenia schreberi)	https://www.nature.com/articles/s41597-023-02380-z	CNSA	https://ftp.cngb.org/pub/CNSA/data5/CNP0004217/CNS0724876/CNA0069000/	Lac
12	Brassica juncea	Tracheophyta	Angiosperms	Eudicots	Brassicales	Brassicaceae	Brassica	B. juncea	Indian mustard	https://www.ncbi.nlm.nih.gov/Taxonomy/Browser/wwwtax.cgi?lvl=0&amp;id=3707	v1.5	4	2016	Nature Genetics	922	784	79644	19	855	Illumina;PacBio	The genome sequence of allopolyploid Brassica juncea and analysis of differential homoeolog gene expression influencing selection	https://www.nature.com/articles/ng.3657	BRAD (Brassica Database)	http://brassicadb.org/brad/datasets/pub/Genomes/Brassica_juncea/V1.5/	Lan
13	Brassica napus	Tracheophyta	Angiosperms	Eudicots	Brassicales	Brassicaceae	Brassica	B. napus	Rape	https://www.ncbi.nlm.nih.gov/Taxonomy/Browser/wwwtax.cgi?lvl=0&amp;id=3708	v5.0	4	2014	Plant Genetics	630	540	101040	19	NA	Illumina	Early allopolyploid evolution in the post-Neolithic Brassica napus oilseed genome	https://science.sciencemag.org/content/345/6199/950	BRAD (Brassica Database)	https://zenodo.org/record/3524259#.X4s9azNQHRQ	Pfr
14	Brassica oleracea	Tracheophyta	Angiosperms	Eudicots	Brassicales	Brassicaceae	Brassica	B. oleracea	Wild cabbage	https://www.ncbi.nlm.nih.gov/Taxonomy/Browser/wwwtax.cgi?lvl=0&amp;id=3712	v2.0	4	2014	Nature Communications	630	535.5	59064	9	1422.9	Illumina;Roche 454;Sanger	The Brassica oleracea genome reveals the asymmetrical evolution of polyploid genomes	https://www.nature.com/articles/ncomms4930	BRAD (Brassica Database)	http://brassicadb.org/brad/datasets/pub/Genomes/Brassica_napus/	Pac
15	Brassica rapa	Tracheophyta	Angiosperms	Eudicots	Brassicales	Brassicaceae	Brassica	B. rapa	Field mustard	https://www.ncbi.nlm.nih.gov/Taxonomy/Browser/wwwtax.cgi?lvl=0&amp;id=1476995	Chiifu-401-42	4	2011	Nature Genetics	284.87	259.6	46250	10	1924.94	Illumina	The genome of the mesopolyploid crop species Brassica rapa	https://www.nature.com/articles/ng.919	BRAD (Brassica Database)	http://brassicadb.org/brad/datasets/pub/Genomes/Brassica_rapa/V3.0/	Plu
16	Cajanus cajan	Tracheophyta	Angiosperms	Eudicots	Fabales	Fabaceae	Cajanus	C. cajan	Pigeon pea	https://www.ncbi.nlm.nih.gov/Taxonomy/Browser/wwwtax.cgi?lvl=0&amp;id=3821	v1.0	4	2020	Frontiers in Genetics	665	548	48331	11	561.15	Illumina	Refinement of Draft Genome Assemblies of Pigeonpea (Cajanus cajan)	Refinement of Draft Genome Assemblies of Pigeonpea (Cajanus cajan)	Pulsedb	https://www.pulsedb.org/pulse_downloads/	Ppu
17	Capsella rubella	Tracheophyta	Angiosperms	Eudicots	Brassicales	Brassicaceae	Capsella	C. rubella	Shepherd's purse	https://www.ncbi.nlm.nih.gov/Taxonomy/Browser/wwwtax.cgi?lvl=0&amp;id=81985	v1.1	4	2013	Nature Genetics	NA	134.8	29547	8	NA	Illumina;Roche 454	The Capsella rubella genome and the genomic consequences of rapid mating system evolution	http://dx.doi.org/10.1038/ng.2669	JGI	https://data.jgi.doe.gov/refine-download/phytozome?organism=Crubella&expanded=474	Pol
18	Capsicum annuum	Tracheophyta	Angiosperms	Eudicots	Solanales	Solanaceae	Capsicum	C. annuum	Chilli	https://www.ncbi.nlm.nih.gov/Taxonomy/Browser/wwwtax.cgi?lvl=0&amp;id=4072	v2.0	4	2014	Nature Genetics	3563.52	3133.44	35884	12	2529.28	Illumina	Genome sequence of the hot pepper provides insights into the evolution of pungency in Capsicum species	https://www.nature.com/articles/ng.2877	Pepper genome	http://peppergenome.snu.ac.kr/download.php	Sae
19	Capsicum baccatum	Tracheophyta	Angiosperms	Eudicots	Solanales	Solanaceae	Capsicum	C. baccatum	Chili pepper	https://www.ncbi.nlm.nih.gov/Taxonomy/Browser/wwwtax.cgi?lvl=0&amp;id=33114	v2.0	4	2017	Genome Biology	3993.6	3276.8	35853	12	39	Illumina	New reference genome sequences of hot pepper reveal the massive evolution of plant disease-resistance genes by retroduplication	http://dx.doi.org/10.1186/s13059-017-1341-9	NCBI	https://www.ncbi.nlm.nih.gov/genome/?term=Capsicum+baccatum	Sch
20	Capsicum chinense	Tracheophyta	Angiosperms	Eudicots	Solanales	Solanaceae	Capsicum	C. chinense	Yellow lantern chili	https://www.ncbi.nlm.nih.gov/Taxonomy/Browser/wwwtax.cgi?lvl=0&amp;id=80379	v2.0	4	2017	Genome Biology	3276.8	3072	34974	12	50	Illumina	New reference genome sequences of hot pepper reveal the massive evolution of plant disease-resistance genes by retroduplication	http://dx.doi.org/10.1186/s13059-017-1341-9	NCBI	https://www.ncbi.nlm.nih.gov/genome/?term=Capsicum+chinense	Syc
21	Chrysanthemum nankingense	Tracheophyta	Angiosperms	Eudicots	Asteraceae	Chrysanthemum	Chrysanthemum	C. nankingense	Evergreen Dogwood	https://www.ncbi.nlm.nih.gov/Taxonomy/Browser/wwwtax.cgi?lvl=0&amp;id=2862627	v2.0	4	2018	Molecular Plant	3143.68	2590.72	56870	NA	NA	PacBio;Illumina	The Chrysanthemum nankingense Genome Provides Insights into the Evolution and Diversification of Chrysanthemum Flowers and Medicinal Traits	https://www.sciencedirect.com/science/article/pii/S1674205218303083?via%3Dihub	Chrysanthemum Genome Database	http://www.amwayabrc.com/download.htm	Sce
22	Cicer arietinum	Tracheophyta	Angiosperms	Eudicots	Fabales	Fabaceae	Cicer	C. arietinum	Chickpea	https://www.ncbi.nlm.nih.gov/Taxonomy/Browser/wwwtax.cgi?lvl=0&amp;id=3827	ICC4958_v3	4	2015	Scientific Reports	NA	487.21	31473	8	38965.8	Illumina; 454	An advanced draft genome assembly of a desi type chickpea (Cicer arietinum L.)	http://dx.doi.org/10.1038/srep12806	Pulsedb	https://www.pulsedb.org/pulse_downloads/	Sop
23	Cicer reticulatum	Tracheophyta	Angiosperms	Eudicots	Fabales	Fabaceae	Cicer	C. reticulatum	the wild ancestor of chickpea	https://www.ncbi.nlm.nih.gov/Taxonomy/Browser/wwwtax.cgi?lvl=0&amp;id=90898	PI489777_v2	4	2016	Dna Research	416	327	26707	8	40796.2	Illumina	Draft genome sequence of Cicer reticulatum L., the wild progenitor of chickpea provides a resource for agronomic trait improvement	http://dx.doi.org/10.1093/dnares/dsw042	Pulsedb	https://www.pulsedb.org/pulse_downloads/	Tan
24	Cichorium endivia	Tracheophyta	Angiosperms	Eudicots	Asterales	Asteraceae	Cichorium	C. endivia	Endive	https://www.ncbi.nlm.nih.gov/Taxonomy/Browser/wwwtax.cgi?lvl=0&amp;id=114280	v1.0	4	2022	Molecular Ecology Resources	870.4	911.36	63781	9	85.32	Illumina;PacBio;Hi-C	The genomes of chicory, endive, great burdock and yacon provide insights into Asteraceae palaeo-polyploidization history and plant inulin production	https://onlinelibrary.wiley.com/doi/10.1111/1755-0998.13675	SelfDB	ftp://ftp.agis.org.cn/Inulin_plants/	Vfa
25	Cichorium intybus	Tracheophyta	Angiosperms	Eudicots	Asterales	Asteraceae	Cichorium	C. intybus	Chicory	https://www.ncbi.nlm.nih.gov/Taxonomy/Browser/wwwtax.cgi?lvl=0&amp;id=13427	v1.0	4	2022	Molecular Ecology Resources	1331.2	1310.72	53946	9	126.22	Illumina;PacBio;Hi-C	The genomes of chicory, endive, great burdock and yacon provide insights into Asteraceae palaeo-polyploidization history and plant inulin production	https://onlinelibrary.wiley.com/doi/10.1111/1755-0998.13675	SelfDB	ftp://ftp.agis.org.cn/Inulin_plants/	Zla
26	Citrullus lanatus	Tracheophyta	Angiosperms	Eudicots	Cucurbitales	Cucurbitaceae	Citrullus	C. lanatus	Watermelon	https://www.ncbi.nlm.nih.gov/Taxonomy/Browser/wwwtax.cgi?lvl=0&amp;id=3654	v2.0	4	2013	Nature Genetics	424.9	353.5	22596	11	2437.12	Illunima	The draft genome of watermelon (Citrullus lanatus) and resequencing of 20 diverse accessions	https://www.nature.com/articles/ng.2470	Cucurbit Genomics Database (CuGenDB)	ftp://cucurbitgenomics.org/pub/cucurbit/genome/watermelon/97103/v2/
27	Colocasia esculenta	Tracheophyta	Angiosperms	Monocots	Alismatales	Araceae	Colocasia	C. esculenta	Taro	https://www.ncbi.nlm.nih.gov/Taxonomy/Browser/wwwtax.cgi?lvl=0&amp;id=4460	v1.0	4	2020	Molecular Ecology Resources	2467.84	2405	28695	14	159.38	Illumina;PacBio;Hi-C	A high-quality genome of taro (Colocasia esculenta (L.) Schott), one of the world's oldest crops	https://onlinelibrary.wiley.com/doi/10.1111/1755-0998.13239	CNDB	https://ftp.cngb.org/pub/CNSA/data2/CNP0001082/CNS0231432/CNA0014218/
28	Coriandrum sativum	Tracheophyta	Angiosperms	Eudicots	Apiales	Apiaceae	Coriandrum	C. sativum	Coriander	https://www.ncbi.nlm.nih.gov/Taxonomy/Browser/wwwtax.cgi?lvl=0&amp;id=4047	v1.0	4	2019	Plant Biotechnology Journal	2130.29	2118.68	40747	10	157222	Illunima;PacBio;Hi-C	Deciphering the high‐quality genome sequence of coriander that causes controversial feelings	https://onlinelibrary.wiley.com/doi/full/10.1111/pbi.13310	CGDB	http://cgdb.bio2db.com/Download/Index
29	Cucumis hystrix Chakr	Tracheophyta	Angiosperms	Eudicots	Cucurbitales	Cucurbitaceae	Cucumis	C. hystrix Chakr	NA	https://www.ncbi.nlm.nih.gov/Taxonomy/Browser/wwwtax.cgi?lvl=0&amp;id=396994	v1.0	4	2021	Horticulture Research	289	276.55	23864	12	14438.4	PacBio;llumina	Chromosome-scale genome assembly of Cucumis hystrix—a wild species interspecifically cross-compatible with cultivated cucumber	https://www.nature.com/articles/s41438-021-00475-5	Figshare	https://figshare.com/articles/dataset/Genome_assembly_of_Cucumis_hystrix/13377671
30	Cucumis melo	Tracheophyta	Angiosperms	Eudicots	Cucurbitales	Cucurbitaceae	Cucumis	C. melo	muskmelon	https://www.ncbi.nlm.nih.gov/Taxonomy/Browser/wwwtax.cgi?lvl=0&amp;id=3656	v3.5.1	4	2012	PNAS	450	375	34848	12	4568.15	Illumina;Sanger;454	The genome of melon (Cucumis melo L.)	https://www.pnas.org/content/109/29/11872	Cucurbit Genomics Database (CuGenDB)	http://cucurbitgenomics.org/ftp/genome/melon/v3.5.1/
31	Cucumis sativus	Tracheophyta	Angiosperms	Eudicots	Cucurbitales	Cucurbitaceae	Cucumis	C. sativus	Cucumber	https://www.ncbi.nlm.nih.gov/Taxonomy/Browser/wwwtax.cgi?lvl=0&amp;id=3659	v2.0	4	2009	Nature Genetics	367	243.5	23854	7	1140	Illumina;Sanger	The genome of the cucumber, Cucumis sativus L.	https://www.nature.com/articles/ng.475#Abs2	Cucurbit Genomics Database (CuGenDB)	http://cucurbitgenomics.org/ftp/genome/cucumber/Chinese_long/v2/
32	Cucurbita argyrosperma	Tracheophyta	Angiosperms	Eudicots	Cucurbitales	Cucurbitaceae	Cucurbita	C. argyrosperma	Japanese pie pumpkin	https://www.ncbi.nlm.nih.gov/Taxonomy/Browser/wwwtax.cgi?lvl=0&amp;id=3654	v1.0	4	2019	Molecular Plant	238	218.2	28298	NA	602.33	PacBio;Illumina	The Genome of Cucurbita argyrosperma (Silver-Seed Gourd) Reveals Faster Rates of Protein-Coding Gene and Long Noncoding RNA Turnover and Neofunctionalization within Cucurbita	https://www.sciencedirect.com/science/article/pii/S1674205219300036?via%3Dihub	Figshare	https://figshare.com/articles/dataset/Cucurbita_argyrosperma_subsp_argyrosperma_genome_assembly/7728608/1
33	Cucurbita maxima	Tracheophyta	Angiosperms	Eudicots	Cucurbitales	Cucurbitaceae	Cucurbita	C. maxima	Winter squash	https://www.ncbi.nlm.nih.gov/Taxonomy/Browser/wwwtax.cgi?lvl=0&amp;id=3654	v1.1	4	2017	Molecular Plant	386.8	271.4	32076	20	3630.04	Illumina	Karyotype Stability and Unbiased Fractionation in the Paleo-Allotetraploid Cucurbita Genomes	https://linkinghub.elsevier.com/retrieve/pii/S1674205217302666	Cucurbit Genomics Database (CuGenDB)	ftp://cucurbitgenomics.org/pub/cucurbit/genome/Cucurbita_maxima/v1.1/
34	Cucurbita moschata	Tracheophyta	Angiosperms	Eudicots	Cucurbitales	Cucurbitaceae	Cucurbita	C. moschata	Crookneck pumpkin	https://www.ncbi.nlm.nih.gov/Taxonomy/Browser/wwwtax.cgi?lvl=0&amp;id=3662	v1.0	4	2017	Molecular Plant	372	269.9	32205	20	3902.07	Illumina	Karyotype Stability and Unbiased Fractionation in the Paleo-Allotetraploid Cucurbita Genomes	https://linkinghub.elsevier.com/retrieve/pii/S1674205217302666	Cucurbit Genomics Database (CuGenDB)	ftp://cucurbitgenomics.org/pub/cucurbit/genome/Cucurbita_moschata/v1/
35	Cucurbita pepo	Tracheophyta	Angiosperms	Eudicots	Cucurbitales	Cucurbitaceae	Cucurbita	C. pepo	Summer squash	https://www.ncbi.nlm.nih.gov/Taxonomy/Browser/wwwtax.cgi?lvl=0&amp;id=3663	v4.1	4	2018	Plant Biotechnology Journal	283	263	27868	20	1843.2	Illumina	De novo assembly of the zucchini genome reveals a whole‐genome duplication associated with the origin of the Cucurbitagenus	https://onlinelibrary.wiley.com/doi/full/10.1111/pbi.12860	Cucurbit Genomics Database (CuGenDB)	http://cucurbitgenomics.org/ftp/genome/Cucurbita_pepo/
36	Cynara cardunculus	Tracheophyta	Angiosperms	Eudicots	Asterales	Asteraceae	Cynara	C. cardunculus	Cardoon	https://www.ncbi.nlm.nih.gov/Taxonomy/Browser/wwwtax.cgi?lvl=0&amp;id=3663	v1.0	4	2016	Scientific Reports	1084	724.7	38406	17	1411	Illumina	The genome sequence of the outbreeding globe artichoke constructed de novo incorporating a phase-aware low-pass sequencing strategy of F1 progeny	https://www.nature.com/articles/srep19427	NCBI	https://www.ncbi.nlm.nih.gov/genome/11286?genome_assembly_id=372115
37	Daucus carota	Tracheophyta	Angiosperms	Eudicots	Apiales	Apiaceae	Daucus	D. carota	Carrot	https://www.ncbi.nlm.nih.gov/Taxonomy/Browser/wwwtax.cgi?lvl=0&amp;id=4039	v2.0	4	2016	Nature Genetics	473	421.5	32118	9	64.5	Illumina; 454	A high-quality carrot genome assembly provides new insights into carotenoid accumulation and asterid genome evolution	https://www.nature.com/articles/ng.3565	JGI	https://data.jgi.doe.gov/refine-download/phytozome?q=Daucus+carota&expanded=Phytozome-388
38	Dioscorea rotundata	Tracheophyta	Angiosperms	Monocots	Dioscoreales	Dioscoreaceae	Dioscorea	D. rotundata	Guinea yam	https://www.ncbi.nlm.nih.gov/Taxonomy/Browser/wwwtax.cgi?lvl=0&amp;id=55577	v1.0	4	2020	BMC Biology	570	594	26198	NA	2170.88	Illumina	Genome sequencing of the staple food crop white Guinea yam enables the development of a molecular marker for sex determination	https://bmcbiol.biomedcentral.com/articles/10.1186/s12915-017-0419-x	Dep. of Genomics & Breeding, IBRC(Iwate Biotechnology Research Center )	https://genome-e.ibrc.or.jp/resource/yam
39	Euryale ferox	Tracheophyta	Angiosperms	basal Angiosperms	Nymphaeales	Nymphaeaceae	Euryale	E. ferox	Euryal	https://www.ncbi.nlm.nih.gov/Taxonomy/Browser/wwwtax.cgi?lvl=0&amp;id=4414	v1.0	4	2020	Nature Plants	768.2	725.2	40049	29	4864	Nanopore; Illumina; Hi-C	Prickly waterlily and rigid hornwort genomes shed light on early angiosperm evolution	https://www.nature.com/articles/s41477-020-0594-6	NCBI	https://www.ncbi.nlm.nih.gov/genome/?term=Euryale+ferox
40	Glebionis coronaria	Tracheophyta	Angiosperms	Eudicots	Asterales	Asteraceae	Glebionis	G. coronaria	Crown daisy	https://www.ncbi.nlm.nih.gov/Taxonomy/Browser/wwwtax.cgi?lvl=0&amp;id=99038	v1.0	4	2022	DNA Research	7065.6	6963.2	76090	9	610.7	Illumina;PacBio;Hi-C	Chromosome-level genome of a leaf vegetable Glebionis coronaria provides insights into the biosynthesis of monoterpenoids contributing to its special aroma	https://academic.oup.com/dnaresearch/article/29/6/dsac036/6748868	figshare	10.6084/m9.figshare.20294385
41	Glycine max	Tracheophyta	Angiosperms	Eudicots	Fabales	Fabaceae	Glycine	G. max	Soybean	https://www.ncbi.nlm.nih.gov/Taxonomy/Browser/wwwtax.cgi?lvl=0&amp;id=3847	Wm82.a4.v1	4	2019	G3-Genes Genomes Genetics	NA	933.12	86256	20	1751.04	Nanopore; Illumina;PacBio	Genome assembly of the popular Korean soybean cultivar Hwangkeum	http://dx.doi.org/10.1093/g3journal/jkab272	JGI	https://data.jgi.doe.gov/refine-download/phytozome?organism=Gmax&expanded=Phytozome-508
42	Ipomoea aquatica	Tracheophytes	Angiosperms	Eudicots	Solanales	Convolvulaceae	Ipomoea	I. aquatica	Water spinach	https://www.ncbi.nlm.nih.gov/Taxonomy/Browser/wwwtax.cgi?lvl=0&amp;id=89636	v1.0	4	2021	Scientia Horticulturae	550.03	415.77	29606	15	2.75	Illumina;PacBio	The chromosome-based genome provides insights into the evolution in water spinach	https://www.sciencedirect.com/science/article/pii/S0304423821006087?via%3Dihub	NGDC	https://ngdc.cncb.ac.cn/search/?dbId=gwh&q=PRJCA002216&page=1
43	Ipomoea batatas	Tracheophyta	Angiosperms	Eudicots	Solanales	Convolvulaceae	Ipomoea	I. batatas	Sweet potato	https://www.ncbi.nlm.nih.gov/Taxonomy/Browser/wwwtax.cgi?lvl=0&amp;id=4120	v1.0	4	2017	Nature Plants	NA	836	64295	15	201	Illumina；454	Haplotype-resolved sweet potato genome traces back its hexaploidization history. Yang J, et al. Nat Plants 2017 Sep	https://www.nature.com/articles/s41477-017-0002-z	SweetPotato Database	http://public-genomes-ngs.molgen.mpg.de/SweetPotato/DOWNLOADS/
44	Lablab purpureus	Tracheophyta	Angiosperms	Eudicots	Rosales	Leguminosae	Lablab	L. purpureus	Hyacinth bean	https://www.ncbi.nlm.nih.gov/Taxonomy/Browser/wwwtax.cgi?lvl=0&amp;id=35936	v1.0	4	2018	GigaScience	422.96	395.47	20946	NA	621.37	Illumina	The draft genomes of five agriculturally important African orphan crops.	https://academic.oup.com/gigascience/article/8/3/giy152/5232229	Bioinformatics & Systems Biology	https://bioinformatics.psb.ugent.be/gdb/aocc/labpu/
45	Lactuca sativa	Tracheophyta	Angiosperms	Eudicots	Asterales	Compositae	Lactuca	L. sativa	Lettuce	https://www.ncbi.nlm.nih.gov/Taxonomy/Browser/wwwtax.cgi?lvl=0&amp;id=4236	v5.0	4	2017	Journal of Biotechnology	2764.8	2150.4	49192	9	35.92	Illumina	Assembly of the Lactuca sativa, L. cv. Tizian draft genome sequence reveals differences within major resistance complex 1 as compared to the cv. Salinas reference genome. Verwaaijen B, et al. J Biotechnol 2018 Feb 10	https://linkinghub.elsevier.com/retrieve/pii/S0168165617317790	JGI	https://data.jgi.doe.gov/refine-download/phytozome?q=Lactuca+sativa&expanded=Phytozome-467
46	Lagenaria siceraria	Tracheophyta	Angiosperms	Eudicots	Cucurbitales	Cucurbitaceae	Lagenaria	L. siceraria	Calabash	https://www.ncbi.nlm.nih.gov/Taxonomy/Browser/wwwtax.cgi?lvl=0&amp;id=3668	v1.0	4	2017	The Plant Journal	334.1	313.4	22472	11	8908.8	Illumina	The bottle gourd genome provides insights into Cucurbitaceae evolution and facilitates mapping of a Papaya ring-spot virus resistance locus. Wu S, et al. Plant J 2017 Dec	https://onlinelibrary.wiley.com/doi/full/10.1111/tpj.13722	Cucurbit Genomics Database (CuGenDB)	ftp://cucurbitgenomics.org/pub/cucurbit/genome/Lagenaria_siceraria/
47	Luffa acutangula	Tracheophyta	Angiosperms	Eudicots	Cucurbitales	Cucurbitaceae	Luffa	L. acutangula	Sponge gourd	https://www.ncbi.nlm.nih.gov/Taxonomy/Browser/wwwtax.cgi?lvl=0&amp;id=56866	AG-4	4	2020	Molecular Ecology Resources	790	734.6	42211	13	0.78	Illumina;PacBio;Hi-C	De novo assemblies of Luffa acutangula and Luffa cylindrica genomes reveal an expansion associated with substantial accumulation of transposable elements	http://dx.doi.org/10.1111/1755-0998.13240	CuGenDB	http://cucurbitgenomics.org/ftp/genome/SpongeGourd/AG-4/
48	Luffa cylindrica	Tracheophyta	Angiosperms	Eudicots	Cucurbitales	Cucurbitaceae	Luffa	L. cylindrica	Loofah	https://www.ncbi.nlm.nih.gov/Taxonomy/Browser/wwwtax.cgi?lvl=0&amp;id=3670	v1.0	4	2019	Molecular Ecology Resources	737	669	31661	13	54272	PacBio;Illumina;Hi-C	Long-read sequencing and de novo assembly of the Luffa cylindrica (L.) Roem. Genome.	https://onlinelibrary.wiley.com/doi/abs/10.1111/1755-0998.13129	CNGB	https://ftp.cngb.org/pub/CNSA/data2/CNP0000780/CNS0139036/CNA0007250/
49	Lupinus albus	Tracheophyta	Angiosperms	Eudicots	Fabales	Fabaceae	Lupinus	L. albus	white lupine	https://www.ncbi.nlm.nih.gov/Taxonomy/Browser/wwwtax.cgi?lvl=0&amp;id=3870	v1.0	4	2020	Nature Communications	NA	451	38258	25	17766.4	PacBio;Illumina;Bionano	High-quality genome sequence of white lupin provides insight into soil exploration and seed quality	https://www.nature.com/articles/s41467-019-14197-9#data-availability	Whitelupin database	https://www.whitelupin.fr/download.html
50	Lupinus angustifolius	Tracheophyta	Angiosperms	Eudicots	Fabales	Fabaceae	Lupinus	L. angustifolius	narrow-leaved blue lupine	https://www.ncbi.nlm.nih.gov/Taxonomy/Browser/wwwtax.cgi?lvl=0&amp;id=3871	v1.0	4	2021	The Plant Journal	NA	615.8	33083	20	30.79	Illumina;PacBio	Whole-genome assembly and resequencing reveal genomic imprint and key genes of rapid domestication in narrow_x005f_x0002_leafed lupin	http://dx.doi.org/10.1111/tpj.15100	CNGB	https://db.cngb.org/search/project/CNP0001034/
51	Manihot esculenta	Tracheophyta	Angiosperms	Eudicots	Malpighiales	Euphorbiaceae	Manihot	M. esculenta	Cassava	https://www.ncbi.nlm.nih.gov/Taxonomy/Browser/wwwtax.cgi?lvl=0&amp;id=3983	v8.1	4	2014	Nature Communications	742	432	59151	18	43	Illumina;454;Sanger	Cassava genome from a wild ancestor to cultivated varieties	https://www.nature.com/articles/ncomms6110	JGI	https://genome.jgi.doe.gov/portal/pages/dynamicOrganismDownload.jsf?organism=Phytozome#/skipnav
52	Medicago truncatula	Tracheophyta	Angiosperms	Eudicots	Fabales	Fabaceae	Medicago	M. truncatula	Barrel medic	https://www.ncbi.nlm.nih.gov/Taxonomy/Browser/wwwtax.cgi?lvl=0&amp;id=3880	Mt4.0	4	2021	BMC Genomics	465	384.5	54035	8	2816	Illumina;454;Sanger	An improved genome release (version Mt4.0) for the model legume Medicago truncatula	https://bmcgenomics.biomedcentral.com/articles/10.1186/1471-2164-15-312	JGI	https://data.jgi.doe.gov/refine-download/phytozome?q=Medicago+truncatula&expanded=Phytozome-285
53	Mesembryanthemum crystallinum	Tracheophyta	Angiosperms	Eudicots	Caryophyllales	Aizoaceae	Mesembryanthemum	M. crystallinum	Common iceplant	https://www.ncbi.nlm.nih.gov/Taxonomy/Browser/wwwtax.cgi?lvl=0&amp;id=3544	v1.0	4	2022	Plant Biotechnology Journal	377.97	NA	24234	9	40.45	Illumina;Hi-C;PacBio	High-quality ice plant reference genome analysis provides insights into genome evolution and allows exploration of genes involved in the transition from C3 to CAM pathways	https://doi.org/10.1111/pbi.13892	TVIR	http://tvir.bio2db.com/download.html
54	Momordica charantia	Tracheophyta	Angiosperms	Eudicots	Cucurbitales	Cucurbitaceae	Momordica	M. charantia	Bitter melon	https://www.ncbi.nlm.nih.gov/Taxonomy/Browser/wwwtax.cgi?lvl=0&amp;id=3673	v1.0	4	2017	DNA Research	339	285.5	28666	11	1126.4	Illumina	Draft genome sequence of bitter gourd (Momordica charantia), a vegetable and medicinal plant in tropical and subtropical regions. Urasaki N, et al. DNA Res 2017 Feb 1	https://academic.oup.com/dnaresearch/article/24/1/51/2709597	NCBI	https://www.ncbi.nlm.nih.gov/genome/?term=Momordica+charantia
55	Moringa oleifera	Tracheophyta	Angiosperms	Eudicots	Brassicales	Moringaceae	Moringa	M. oleifera	Horseradish tree	https://www.ncbi.nlm.nih.gov/Taxonomy/Browser/wwwtax.cgi?lvl=0&amp;id=3735	V1.0	4	2018	GigaScience	278.25	216.76	18451	NA	957.25	Illumina	The draft genomes of five agriculturally important African orphan crops	https://academic.oup.com/gigascience/article/8/3/giy152/5232229	Bioinformatics & Systems Biology	https://bioinformatics.psb.ugent.be/gdb/aocc/morolbgi/
56	Nelumbo nucifera	Tracheophyta	Angiosperms	Eudicots	Proteales	Nelumbonaceae	Nelumbo	N. nucifera	Sacred lotus	https://www.ncbi.nlm.nih.gov/Taxonomy/Browser/wwwtax.cgi?lvl=0&amp;id=14432	v1.1	4	2013	Mol.Biol.Evol	NA	813.2	38191	8	484.3	PacBio;Illumina;Hi-C	Distinct Expression and Methylation Patterns for Genes with Different Fates following a Single Whole-Genome Duplication in Flowering Plants. Shi T, et al. Mol Biol Evol 2020 Aug 1	https://academic.oup.com/mbe/article/37/8/2394/5826357	NCBI	https://www.ncbi.nlm.nih.gov/genome/?term=Nelumbo+nucifera
57	Perilla frutescens	Tracheophyta	Angiosperms	Eudicots	Lamiales	Lamiaceae	Perilla	P. frutescens	Perilla	https://www.ncbi.nlm.nih.gov/Taxonomy/Browser/wwwtax.cgi?lvl=0&amp;id=48386	v1.0	4	2022	DNA Research	NA	1259	76825	20	63.33	Illumina;PacBio;Hi-C	A highly contiguous genome assembly of red perilla (Perilla frutescens) domesticated in Japan	https://academic.oup.com/dnaresearch/article/30/1/dsac044/6831280	figshare	https://figshare.com/articles/dataset/Gene_annotation_and_functional_annotation_of_the_protein_coding_genes/20780995
58	Phaseolus acutifolius	Tracheophyta	Angiosperms	Eudicots	Fabales	Fabaceae	Phaseolus	P. acutifolius	Tepary bean	https://www.ncbi.nlm.nih.gov/Taxonomy/Browser/wwwtax.cgi?lvl=0&amp;id=33129	v2.0	4	2021	Nature Communications	684	523.1	27538	11	45.2	Illumina;PacBio;Hi-C;Nanopore	The tepary bean genome provides insight into evolution and domestication under heat stress	https://doi.org/10.1038/s41467-021-22858-x	JGI	https://phytozome-next.jgi.doe.gov/info/PacutifoliusWLD_v2_0
59	Phaseolus lunatus	Tracheophyta	Angiosperms	Eudicots	Fabales	Fabaceae	Phaseolus	P. lunatus	Lima bean	https://www.ncbi.nlm.nih.gov/Taxonomy/Browser/wwwtax.cgi?lvl=0&amp;id=3884	v1.0	4	2021	Nature Communications	633	542	53925	11	NA	Illumina;PacBio;Hi-C	Comprehensive genomic resources related to domestication and crop improvement traits in Lima bean	https://doi.org/10.1038/s41467-021-20921-1	JGI	https://phytozome-next.jgi.doe.gov/info/Plunatus_V1
60	Phaseolus vulgaris	Tracheophyta	Angiosperms	Eudicots	Rosales	Leguminosae	Phaseolus	Phaseolus vulgaris	French bean	https://www.ncbi.nlm.nih.gov/Taxonomy/Browser/wwwtax.cgi?lvl=0&amp;id=3885	BAT93	4	2014	Genome Biology	648.5	549.6	39005	11	526.48	Illumina;454;Sanger	Genome and transcriptome analysis of the Mesoamerican common bean and the role of gene duplications in establishing tissue and temporal specialization of genes. Vlasova A, et al. Genome Biol 2016 Feb 25	https://genomebiology.biomedcentral.com/articles/10.1186/s13059-016-0883-6	JGI	https://data.jgi.doe.gov/refine-download/phytozome?organism=Pvulgaris5-593&expanded=696
61	Physalis pubescens	Tracheophyta	Angiosperms	Eudicots	Solanales	Solanaceae	Physalis	P. pubescens	Downy ground-cherry	https://www.ncbi.nlm.nih.gov/Taxonomy/Browser/wwwtax.cgi?lvl=0&amp;id=300354	v1.0	4	2021	Horticulture Research	1433.6	1389.2	32075	12	113.37	Illumina;PacBio;Hi-C	The Physalis floridana genome provides insights into the biochemical and morphological evolution of Physalis fruits	https://doi.org/10.1038/s41438-021-00705-w	NGDC	https://ngdc.cncb.ac.cn/search/?dbId=gwh&q=GWHANUX00000000&page=1
62	Pisum sativum	Tracheophyta	Angiosperms	Eudicots	Rosales	Leguminosae	Pisum	P. sativum	Pea	https://www.ncbi.nlm.nih.gov/Taxonomy/Browser/wwwtax.cgi?lvl=0&amp;id=3888	Cameor_v1a	4	2019	Genome Research	NA	122.17	48103	7	NA	Illumina；PacBio	A reference genome for pea provides insight into legume genome evolution	https://www.nature.com/articles/s41588-019-0480-1	Pulsedb	https://www.pulsedb.org/pulse_downloads
63	Portulaca oleracea	Tracheophyta	Angiosperms	Eudicots	Caryophyllales	Portulacaceae	Portulaca	P. oleracea	Purslan	https://www.ncbi.nlm.nih.gov/Taxonomy/Browser/wwwtax.cgi?lvl=0&amp;id=46147	v1.0	4	2023	Plant Physiology	1137	1134	45217	26	35.1	Illumina;PacBio;Hi-C;Nanopore	Gene duplications facilitate C4-CAM compatibility in common purslane	https://academic.oup.com/plphys/advance-article/doi/10.1093/plphys/kiad451/7243454	NGDC	https://ngdc.cncb.ac.cn/search/?dbId=gwh&q=GWHCBIU00000000
64	Raphanus sativus	Tracheophyta	Angiosperms	Eudicots	Brassicales	Brassicaceae	Raphanus	R. sativus	Radish	https://www.ncbi.nlm.nih.gov/Taxonomy/Browser/wwwtax.cgi?lvl=0&amp;id=3726	v1.0	4	2014	DNA Research	498.5	504.5	61216	9	NA	Illumina;Hi-C	Genome sequence and analysis of a Japanese radish (Raphanus sativus) cultivar named‘Sakurajima Daikon’ possessing giant root	https://www.researchgate.net/publication/341522367_Genome_sequence_and_analysis_of_a_Japanese_radish_Raphanus_sativus_cultivar_named_'Sakurajima_Daikon'_possessing_giant_root	RadishGD (Radish Genome Database)	https://drive.google.com/drive/folders/1e1acw14YBuluFh6OHFpGC4-BhrxaKPOO
65	Sechium edule	Tracheophyta	Angiosperms	Eudicots	Cucurbitales	Cucurbitaceae	Sechium	S. edule	Chayote	https://www.ncbi.nlm.nih.gov/Taxonomy/Browser/wwwtax.cgi?lvl=0&amp;id=184140	v2.0	4	2021	Horticulture Research	606.42	401.08	30917	14	47677.4	Illumina	Combined genomic, transcriptomic, and metabolomic analyses provide insights into chayote (Sechium edule) evolution and fruit development	https://www.nature.com/articles/s41438-021-00487-1	Cucurbit Genomics Database (CuGenDB)	http://cucurbitgenomics.org/ftp/genome/chayote/
66	Solanum aethiopicum	Tracheophyta	Angiosperms	Eudicots	Solanales	Solanaceae	Solanum	S. aethiopicum	African eggplant	https://www.ncbi.nlm.nih.gov/Taxonomy/Browser/wwwtax.cgi?lvl=0&amp;id=205524	v1.0	4	2019	GigaScience	1198.08	1044.48	34906	24	0.516	Illumina;	Draft genome sequence of Solanum aethiopicum provides insights into disease resistance, drought tolerance, and the evolution of the genome	https://doi.org/10.1093/gigascience/giz115	CNGB	https://ftp.cngb.org/pub/CNSA/data1/CNP0000317/CNS0046084/CNA0002406/
67	Solanum chilense	Tracheophyta	Angiosperms	Eudicots	Solanales	Solanaceae	Solanum	S. chilense	-	https://www.ncbi.nlm.nih.gov/Taxonomy/Browser/wwwtax.cgi?lvl=0&amp;id=4038	v1.0	4	2019	G3 Genes|Genomes|Genetics	914	913.89	25885	12	0.07	Illumina;	The de Novo Reference Genome and Transcriptome Assemblies of the Wild Tomato Species Solanum chilense Highlights Birth and Death of NLR Genes Between Tomato Species	https://doi.org/10.1534/g3.119.400529	Sol Genomics Network	https://solgenomics.net/ftp/genomes/Solanum_chilense/Stam_et_al_2019/
68	Solanum lycopersicoides	Tracheophyta	Angiosperms	Eudicots	Solanales	Solanaceae	Solanum	S. lycopersicoides	-	https://www.ncbi.nlm.nih.gov/Taxonomy/Browser/wwwtax.cgi?lvl=0&amp;id=142760	v2.0	4	2021	The Plant Journal	1200	1152	37908	12	93.9	Illumina;PacBio;Hi-C;Nanopore	A Solanum lycopersicoides reference genome facilitates insights into tomato specialized metabolism and immunity	https://doi.org/10.1111/tpj.15770	Sol Genomics Network	https://solgenomics.net/ftp/genomes/Solanum_lycopersicoides/SlydLA2951_v2.0/
69	Solanum lycopersicum	Tracheophyta	Angiosperms	Eudicots	Solanales	Solanaceae	Solanum	S. lycopersicum	Tomato	https://www.ncbi.nlm.nih.gov/Taxonomy/Browser/wwwtax.cgi?lvl=0&amp;id=4081	vITAG4.0	4	2021	DNA Research	782	770.4	34075	12	NA	PacBio;Illumina	De novo genome assembly of two tomato ancestors, Solanum pimpinellifolium and Solanum lycopersicum var. cerasiforme, by long-read sequencing	http://dx.doi.org/10.1093/dnares/dsaa029	JGI	https://data.jgi.doe.gov/refine-download/phytozome?q=Solanum+lycopersicum&expanded=Phytozome-225%2CPhytozome-691
70	Solanum lycopersicum cerasiforme	Tracheophyta	Angiosperms	Eudicots	Solanales	Solanaceae	Solanum	S. lycopersicum cerasiforme	Cherry tomato	https://www.ncbi.nlm.nih.gov/Taxonomy/Browser/wwwtax.cgi?lvl=0&amp;id=195583	LA1673	4	2021	DNA Research	770.4	804.5	75230	12	NA	Illumina;PacBio;Nanopore	De novo genome assembly of two tomato ancestors, Solanum pimpinellifolium and Solanum lycopersicum var. cerasiforme, by long-read sequencing	http://dx.doi.org/10.1093/dnares/dsaa029	Sol Genomics Network	https://solgenomics.net/ftp/genomes/Solanum_lycopersicum_cerasiforme/LA1673/
71	Solanum melongena	Tracheophyta	Angiosperms	Eudicots	Solanales	Solanaceae	Solanum	S. melongena	Eggplant	https://www.ncbi.nlm.nih.gov/Taxonomy/Browser/wwwtax.cgi?lvl=0&amp;id=4111	v1.0	4	2019	Scientific Reports	1239.04	772	28435	12	2969.6	Illumina;BioNano	A chromosome-anchored eggplant genome sequence reveals key events in Solanaceae evolution	https://www.nature.com/articles/s41598-019-47985-w	NCBI	https://www.ncbi.nlm.nih.gov/genome/?term=Solanum+lycopersicum
72	Solanum pennellii	Tracheophyta	Angiosperms	Eudicots	Solanales	Solanaceae	Solanum	S. pennellii	Wild tomato	https://www.ncbi.nlm.nih.gov/Taxonomy/Browser/wwwtax.cgi?lvl=0&amp;id=28526	v1.0	4	2017	The Plant Cell	NA	1228.8	46790	12	NA	Illumina;PacBio	De Novo Assembly of a New Solanum pennellii Accession Using Nanopore Sequencing	https://academic.oup.com/plcell/article/29/10/2336/6100436	Solanaceae Genomics Network	ftp://ftp.solgenomics.net/genomes/Solanum_pennellii
73	Solanum pimpinellifolium	Tracheophyta	Angiosperms	Eudicots	Solanales	Solanaceae	Solanum	S. pimpinellifolium	Currant tomato	https://www.ncbi.nlm.nih.gov/Taxonomy/Browser/wwwtax.cgi?lvl=0&amp;id=4084	v1.1	4	2021	DNA Research	786.2	808.8	71945	12	NA	PacBio;Illumina	De novo genome assembly of two tomato ancestors, Solanum pimpinellifolium and Solanum lycopersicum var. cerasiforme, by long-read sequencing	http://dx.doi.org/10.1093/dnares/dsaa029	Solanaceae Genomics Network	https://solgenomics.net/organism/Solanum_pimpinellifolium/genome
74	Solanum pinnatisectum	Tracheophyta	Angiosperms	Eudicots	Solanales	Solanaceae	Solanum	S. pinnatisectum	Tansyleaf nightshade	https://www.ncbi.nlm.nih.gov/Taxonomy/Browser/wwwtax.cgi?lvl=0&amp;id=50273	v1.0	4	2022	Nature	800	738.8	68024	12	2.5	Illumina;PacBio;Hi-C;Nanopore	Genome evolution and diversity of wild and cultivated potatoes	https://doi.org/10.1038/s41586-022-04822-x	SelfDB	http://solomics.agis.org.cn/potato/species
75	Solanum tuberosum	Tracheophyta	Angiosperms	Eudicots	Solanales	Solanaceae	Solanum	S. tuberosum	Potato	https://www.ncbi.nlm.nih.gov/Taxonomy/Browser/wwwtax.cgi?lvl=0&amp;id=4113	v3.4	4	2011	Nature Genetics	1658.88	1331.2	51472	12	14.9	PacBio;Illumina;Nanopore	Haplotype-resolved genome analyses of a heterozygous diploid potato	https://www.nature.com/articles/s41588-020-0699-x	JGI	https://data.jgi.doe.gov/refine-download/phytozome?q=Solanum+tuberosum&expanded=Phytozome-448%2CPhytozome-206
76	Spinacia oleracea	Tracheophyta	Angiosperms	Eudicots	Caryophyllales	Amaranthaceae	Spinacia	S. oleracea	Spinach	https://www.ncbi.nlm.nih.gov/Taxonomy/Browser/wwwtax.cgi?lvl=0&amp;id=50207	v3.0	4	2019	Nature Communications	1009	870	34876	6	319.5	Illumina;Bionano	Draft genome of spinach and transcriptome diversity of 120 Spinacia accessions	https://www.nature.com/articles/ncomms15275	JGI	https://data.jgi.doe.gov/refine-download/phytozome?q=Spinacia+oleracea&expanded=Phytozome-575
77	Thlaspi arvense	Tracheophyta	Angiosperms	Eudicots	Brassicales	Brassicaceae	Thlaspi	T. arvense	Field pennycress	https://www.ncbi.nlm.nih.gov/Taxonomy/Browser/wwwtax.cgi?lvl=0&amp;id=13288	v1.1	4	2021	BMC Biology	548.21	527.3	40662	NA	72489	Illumina;Hi-C;Nanopore	Genomic analysis of field pennycress (Thlaspi arvense) provides insights into mechanisms of adaptation to high elevation	http://dx.doi.org/10.1186/s12915-021-01079-0	JGI	https://data.jgi.doe.gov/refine-download/phytozome?q=Thlaspi+arvense&expanded=Phytozome-479
78	Trichosanthes anguina	Tracheophytes	Angiosperms	Eudicots	Cucurbitales	Cucurbitaceae	Trichosanthes	T. anguina	Snake gourd	https://www.ncbi.nlm.nih.gov/Taxonomy/Browser/wwwtax.cgi?lvl=0&amp;id=50544	v1.0	4	2020	Horticulture Research	1054.72	919.8	32010	11	82.12	Illumina;Hi-C;Nanopore	The genome and transcriptome analysis of snake gourd provide insights into its evolution and fruit development and ripening	https://www.nature.com/articles/s41438-020-00423-9	CuGenDB	http://cucurbitgenomics.org/ftp/genome/SnakeGourd/
79	Vicia faba	Tracheophyta	Angiosperms	Eudicots	Fabales	Fabaceae	Vicia	V. faba	Fava bean	https://www.ncbi.nlm.nih.gov/Taxonomy/Browser/wwwtax.cgi?lvl=0&amp;id=3906	v1.0	4	2023	Nature	NA	11980.8	34043	6	NA	Illumina;PacBio;Hi-C	The giant diploid faba genome unlocks variation in a global protein crop	https://www.nature.com/articles/s41586-023-05791-5	SelfDB	https://projects.au.dk/fabagenome/genomics-data
80	Vigna angularis	Tracheophyta	Angiosperms	Eudicots	Fabales	Fabaceae	Vigna	V. angularis	Adzuki bean	https://www.ncbi.nlm.nih.gov/Taxonomy/Browser/wwwtax.cgi?lvl=0&amp;id=3914	v1.1	4	2019	Scientific Reports	612	538	34172	11	703	Illumina	Draft genome sequence of adzuki bean, Vigna angularis	http://dx.doi.org/10.1038/srep08069	Pulsedb	https://www.pulsedb.org/pulse_downloads/
81	Vigna radiata	Tracheophyta	Angiosperms	Eudicots	Fabales	Fabaceae	Vigna	V. radiata	Mung bean	https://www.ncbi.nlm.nih.gov/Taxonomy/Browser/wwwtax.cgi?lvl=0&amp;id=157791	v1.0	4	2014	Nature Communications	968	792	42284	11	63	Illumina	Genome sequence of mungbean and insights into evolution within Vigna species	https://www.nature.com/articles/ncomms6443	NCBI	https://www.ncbi.nlm.nih.gov/genome/?term=Spinacia+oleracea
82	Vigna unguiculata	Tracheophyta	Angiosperms	Eudicots	Fabales	Fabaceae	Vigna	V. unguiculata	Cowpea	https://www.ncbi.nlm.nih.gov/Taxonomy/Browser/wwwtax.cgi?lvl=0&amp;id=3917	V1.2	4	2019	Scientific Data	620	632.8	43143	11	273.03	Illumina	The genome assembly of asparagus bean, Vigna unguiculata ssp. sesquipedialis	https://www.nature.com/articles/s41597-019-0130-6	JGI	https://data.jgi.doe.gov/refine-download/phytozome?q=Vigna+unguiculata&expanded=Phytozome-544%2CPhytozome-541%2CPhytozome-558%2CPhytozome-543%2CPhytozome-559
83	Zingiber officinale	Tracheophyta	Angiosperms	Monocots	Zingiberales	Zingiberaceae	Zingiber	Z. officinale	Ginger	https://www.ncbi.nlm.nih.gov/Taxonomy/Browser/wwwtax.cgi?lvl=0&amp;id=94328	v1.1	4	2021	Horticulture Research	3276.8	3174.4	101838	11	5877.76	Illumina;HI-C;Nanopore;PacBio	THaplotype-resolved genome assembly and allele-specific gene expression in cultivated ginger	https://www.nature.com/articles/s41438-021-00599-8	NCBI	https://www.ncbi.nlm.nih.gov/genome/?term=txid94328[orgn]
					Zingiberales		Zingiber			https://www.ncbi.nlm.nih.gov/Taxonomy/Browser/wwwtax.cgi?lvl=0&amp;id=94328	v1.0	1	2021	Horticulture Research	1593	1527	NA	NA	141.5	Illumina;HI-C;Nanopore	Haplotype-resolved genome of diploid ginger (Zingiber officinale) and its unique gingerol biosynthetic pathway	http://dx.doi.org/10.1038/s41438-021-00627-7	NCBI	https://www.ncbi.nlm.nih.gov/assembly/GCA_011317585.1/
84	Zizania latifolia	Tracheophyta	Angiosperms	Monocots	Poales	Poaceae	Zizania	Z. latifolia	Manchurian wildrice	https://www.ncbi.nlm.nih.gov/Taxonomy/Browser/wwwtax.cgi?lvl=0&amp;id=58934	v1.0	4	2015	The Plant Journal	594	604.1	NA	12	604.9	Illumina	A host plant genome (Zizania latifolia) after a century‐long endophyte infection	https://onlinelibrary.wiley.com/doi/full/10.1111/tpj.12912	NCBI	https://www.ncbi.nlm.nih.gov/genome/?term=Zizania+latifolia

## Sheet: Table S2
Table S2. The statistics of gene functional annotation of 84 vegetables species using five databases.
Number	Species	TrEMBL	Swiss-Prot	Nr	GO	Pfam	All annotation	All genes	Percentage (%)
1	Allium cepa	69533	36268	67659	35629	42079	73249	86073	85.101
2	Allium fistulosum	44049	32487	43628	31937	34472	46037	62255	73.9491
3	Allium sativum	49102	38174	48901	37509	36786	49799	57561	86.5152
4	Amaranthus tricolor	26421	20034	26497	19640	21878	26788	30065	89.1003
5	Apium graveolens	29886	22136	29358	21670	22665	30042	31326	95.9012
6	Arctium lappa	25458	14717	25425	14535	23841	27533	32771	84.0164
7	Armoracia rusticana	41113	32964	41021	31964	32602	41233	42025	98.1154
8	Asparagus officinalis	25943	16266	22206	15941	16660	26025	27395	94.9991
9	Benincasa hispida	32538	25323	32997	24694	27178	33005	33043	99.885
10	Beta vulgaris	24724	16508	22534	16103	18124	25119	27866	90.1421
11	Brasenia schreberi	55918	44508	54405	43648	47280	58949	74699	78.9154
12	Brassica juncea	76633	56354	75641	54213	58461	76812	79644	96.4442
13	Brassica napus	99520	69090	92585	66277	69291	99562	101040	98.5372
14	Brassica oleracea	58314	37615	56995	36109	43440	58745	59064	99.4599
15	Brassica rapa	44765	31779	43624	30727	33616	44900	46250	97.0811
16	Cajanus cajan	48283	27848	47272	27353	34744	48291	48331	99.9172
17	Capsella rubella	28841	22352	28688	21059	23759	28948	29547	97.9727
18	Capsicum annuum	35789	25791	35284	25166	26676	35796	35884	99.7548
19	Capsicum baccatum	35628	24782	35074	24163	25589	35634	35853	99.3892
20	Capsicum chinense	34873	24871	34246	24289	26828	34878	34974	99.7255
21	Chrysanthemum nankingense	53890	36789	50310	35472	37600	54009	56870	94.9692
22	Cicer arietinum	28953	19797	28672	19356	21549	29189	31473	92.743
23	Cicer reticulatum	25044	17508	24905	17119	18938	25129	26707	94.0914
24	Cichorium endivia	42216	31262	40006	30559	33196	44716	63781	70.1087
25	Cichorium intybus	41313	28874	40268	28294	28870	41557	53946	77.0344
26	Citrullus lanatus	19923	15419	19668	15105	16386	19992	22596	88.4758
27	Colocasia esculenta	24344	18455	23863	18085	19612	24483	28695	85.3215
28	Coriandrum sativum	38082	28213	38013	27534	29453	38587	40747	94.699
29	Cucumis hystrix Chakr	21059	15484	20179	15150	16469	21114	23864	88.4764
30	Cucumis melo	30915	21899	29018	21497	22727	30930	34848	88.7569
31	Cucumis sativus	23639	16353	20968	16017	17178	23666	23854	99.2119
32	Cucurbita argyrosperma	26390	20513	26311	20120	21220	26438	28298	93.4271
33	Cucurbita maxima	27930	22063	27660	21660	23090	28001	32076	87.2958
34	Cucurbita moschata	28358	22279	28055	21878	23391	28440	32205	88.3093
35	Cucurbita pepo	27047	21062	26838	20652	21863	27095	27868	97.2262
36	Cynara cardunculus	37969	29966	38349	29321	32781	38356	38406	99.8698
37	Daucus carota	32061	21465	29379	21032	22806	32063	32118	99.8288
38	Dioscorea rotundata	19970	15451	22168	15199	16256	22257	26198	84.9569
39	Euryale ferox	35327	27711	35309	27204	28641	35699	40049	89.1383
40	Glebionis coronaria	56569	37892	51749	37194	38064	57274	76090	75.2714
41	Glycine max	84022	63938	81318	62586	66662	84109	86256	97.5109
42	Ipomoea aquatica	27503	21421	27995	20970	22821	28144	29606	95.0618
43	Ipomoea batatas	46512	31815	11642	31250	36446	47701	64295	74.1908
44	Lablab purpureus	20432	14911	20085	14564	16015	20483	20946	97.7896
45	Lactuca sativa	48886	34011	44477	33259	34784	48910	49192	99.4267
46	Lagenaria siceraria	20608	15929	20267	15618	16470	20661	22472	91.9411
47	Luffa acutangula	30976	18807	30243	18459	23098	31575	42211	74.8028
48	Luffa cylindrica	28145	18120	26660	17770	19866	28367	31661	89.596
49	Lupinus albus	38139	27244	35035	26715	28330	38151	38258	99.7203
50	Lupinus angustifolius	32920	25318	31859	24804	26424	32934	33083	99.5496
51	Manihot esculenta	57875	45094	57327	44083	47965	57989	59151	98.0355
52	Medicago truncatula	53609	29976	44048	28869	32804	53625	54035	99.2412
53	Mesembryanthemum crystallinum	20464	15019	20402	14585	16877	20812	24234	85.8793
54	Momordica charantia	28301	21949	28282	21409	23900	28315	28666	98.7756
55	Moringa oleifera	18102	14359	17995	14047	14724	18133	18451	98.2765
56	Nelumbo nucifera	38119	30063	7651	29336	32443	38124	38191	99.8246
57	Perilla frutescens	59347	42479	58266	41501	46737	60065	76825	78.1842
58	Phaseolus acutifolius	26118	20186	25966	19745	21493	26148	27538	94.9524
59	Phaseolus lunatus	36219	20858	35574	20422	25124	36522	53925	67.7274
60	Phaseolus vulgaris	38583	30003	38494	29322	32166	38598	39005	98.9565
61	Physalis pubescens	29300	20877	28945	20376	22735	29434	32075	91.7662
62	Pisum sativum	34975	25571	34356	24954	27010	35124	48103	73.0183
63	Portulaca oleracea	40946	32427	40556	31660	34858	41388	45217	91.5319
64	Raphanus sativus	60550	46326	60516	44432	49885	60577	61216	98.9562
65	Sechium edule	29851	23231	29644	22781	25073	29933	30917	96.8173
66	Solanum aethiopicum	30971	19639	29834	19226	20887	31229	34906	89.466
67	Solanum chilense	25770	17227	23845	16826	18668	25779	25885	99.5905
68	Solanum lycopersicoides	37899	26580	37339	25984	28997	37900	37908	99.9789
69	Solanum lycopersicum	32629	22587	30082	22142	23374	32688	34075	95.9296
70	Solanum lycopersicum cerasiforme	58736	21544	38942	21109	23783	59175	75230	78.6588
71	Solanum melongena	27125	19143	26709	18726	20580	27211	28435	95.6954
72	Solanum pennellii	45503	27979	44028	27491	34068	45602	46790	97.461
73	Solanum pimpinellifolium	57174	21903	39282	21446	24278	57598	71945	80.0584
74	Solanum pinnatisectum	65068	44501	63085	43680	47928	65308	68024	96.0073
75	Solanum tuberosum	50785	31211	45444	30442	32134	50804	51472	98.7022
76	Spinacia oleracea	31450	17509	31885	17114	22473	32537	34876	93.2934
77	Thlaspi arvense	39792	26417	39408	24895	31610	39887	40662	98.094
78	Trichosanthes anguina	21999	16298	21645	15973	17990	22098	37908	58.2938
79	Vicia faba	30805	22575	30248	22010	24214	30880	34043	90.7088
80	Vigna angularis	33819	20190	29677	19769	21704	33839	34172	99.0255
81	Vigna radiata	42173	32616	42161	31736	35466	42185	42284	99.7659
82	Vigna unguiculata	33453	25817	33139	25202	27522	33497	43143	77.6418
83	Zingiber officinale	99354	78379	99264	76772	84913	99620	101838	97.822
84	Zizania latifolia	35955	26773	35386	26223	28914	36010	38789	92.8356

## Sheet: Table S3
Table S3. The statistics of CRISPR guide sequence number of each vegetables species.
Number	Species	CRISPR	All genes	Percentage (%)
1	Allium sativum	54584	57561	94.8281
2	Apium graveolens	30597	31326	97.6729
3	Arctium lappa	31279	32771	95.4472
4	Asparagus officinalis	26070	27395	95.1634
5	Armoracia rusticana	40630	42025	96.6805
6	Amaranthus tricolor	27787	30065	92.4231
7	Benincasa hispida	27038	27467	98.4381
8	Beta vulgaris	21927	26923	81.4434
9	Brassica juncea	77166	79644	96.8887
10	Brassica napus	89454	106567	83.9416
11	Brassica oleracea	34424	35400	97.2429
12	Brassica rapa	45081	46250	97.4724
13	Brasenia schreberi	70587	74699	94.4952
14	Cajanus cajan	15961	16157	98.7869
15	Cichorium endivia	57068	63781	89.4749
16	Colocasia esculenta	27637	28695	96.3129
17	Cichorium intybus	50013	53946	92.7094
18	Capsella rubella	27350	27682	98.8007
19	Capsicum annuum	34762	35336	98.3756
20	Capsicum baccatum	33787	35853	94.2376
21	Capsicum chinense	33916	34974	96.9749
22	Chrysanthemum nankingense	56392	56870	99.1595
23	Cicer arietinum	28547	31358	91.0358
24	Cicer reticulatum	26520	27134	97.7372
25	Citrullus lanatus	22034	22764	96.7932
26	Coriandrum sativum	39141	40747	96.0586
27	Cucumis hystrix Chakr	23225	23864	97.3223
28	Cucumis melo	21952	22924	95.7599
29	Cucumis sativus	23769	24317	97.7464
30	Cucurbita argyrosperma	28223	28298	99.735
31	Cucurbita maxima	31662	32076	98.7093
32	Cucurbita moschata	31986	32205	99.32
33	Cucurbita pepo	26819	27868	96.2358
34	Cynara cardunculus	27288	38406	71.0514
35	Daucus carota	31079	32118	96.7651
36	Dioscorea rotundata	25924	26198	98.9541
37	Euryale ferox	39758	40049	99.2734
38	Glycine max	54634	86256	63.3394
39	Ipomoea aquatica	28271	29606	95.4908
40	Ipomoea batatas	63414	64295	98.6298
41	Lablab purpureus	20658	20946	98.625
42	Lactuca sativa	43687	49192	88.8092
43	Lagenaria siceraria	23287	23510	99.0515
44	Luffa acutangula	42155	42211	99.8673
45	Luffa cylindrica	30788	31661	97.2427
46	Lupinus albus	37451	38258	97.8906
47	Lupinus angustifolius	31849	33083	96.27
48	Manihot esculenta	31319	32805	95.4702
49	Medicago truncatula	51305	54035	94.9477
50	Mesembryanthemum crystallinum	23105	24234	95.3413
51	Momordica charantia	40048	41016	97.6399
52	Moringa oleifera	22155	22714	97.539
53	Nelumbo nucifera	27864	28274	98.5499
54	Perilla frutescens	73948	76825	96.2551
55	Phaseolus acutifolius	27154	27538	98.6056
56	Phaseolus lunatus	46391	53925	86.0287
57	Phaseolus vulgaris	26179	27065	96.7264
58	Portulaca oleracea	45017	45217	99.5577
59	Physalis pubescens	31232	32075	97.3718
60	Pisum sativum	45409	48103	94.3995
61	Raphanus sativus	41429	46514	89.0678
62	Sechium edule	26330	28237	93.2464
63	Solanum aethiopicum	34393	34906	98.5303
64	Solanum chilense	25652	25885	99.0999
65	Solanum lycopersicoides	35832	37908	94.5236
66	Solanum lycopersicum	29450	34075	86.427
67	Solanum lycopersicum var cerasiforme	67112	75230	89.2091
68	Solanum melongena	36002	36568	98.4522
69	Solanum pennellii	44820	44965	99.6775
70	Solanum pimpinellifolium	35112	35761	98.1852
71	Solanum pinnatisectum	42256	68024	62.1193
72	Solanum tuberosum	34598	44851	77.1399
73	Spinacia oleracea	24941	25495	97.827
74	Thlaspi arvense	38136	38735	98.4536
75	Trichosanthes anguina	22998	32010	71.8463
76	Vigna angularis	33772	34172	98.8295
77	Vigna radiata	27212	42284	64.3553
78	Vigna unguiculata	27807	29773	93.3967
79	Zingiber officinale	58663	101838	57.6042
80	Zizania latifolia	38399	38789	98.9946
	Total	2895272	3171788	91.282

## Sheet: Table S4
Table S4. The number of each transcription factor family in the all genes of 84 vegetables species.
TFs	Allium cepa	Allium fistulosum	Allium sativum	Amaranthus tricolor	Apium graveolens	Arctium lappa	Armoracia rusticana	Asparagus officinalis	Benincasa hispida	Beta vulgaris	Brasenia schreberi	Brassica juncea	Brassica napus	Brassica oleracea	Brassica rapa	Cajanus cajan	Capsella rubella	Capsicum annuum	Capsicum baccatum	Capsicum chinense	Chrysanthemum nankingense	Cicer arietinum	Cicer reticulatum	Cichorium endivia	Cichorium intybus	Citrullus lanatus	Colocasia esculenta	Coriandrum sativum	Cucumis hystrix Chakr	Cucumis melo	Cucumis sativus	Cucurbita argyrosperma	Cucurbita maxima	Cucurbita moschata	Cucurbita pepo	Cynara cardunculus	Daucus carota	Dioscorea rotundata	Euryale ferox	Glebionis coronaria	Glycine max	Ipomoea aquatica	Ipomoea batatas	Lablab purpureus	Lactuca sativa	Lagenaria siceraria	Luffa acutangula	Luffa cylindrica	Lupinus albus
bHLH	157	168	155	116	137	135	191	87	178	94	296	385	458	241	224	151	135	126	129	130	163	121	104	149	144	120	103	157	108	163	114	160	194	173	187	178	148	76	200	184	482	161	163	119	171	103	127	115	200
HB	98	122	84	58	86	69	107	45	100	43	158	200	256	141	129	78	81	65	63	66	54	71	63	70	67	57	52	96	54	66	59	99	108	102	86	94	76	42	121	59	290	85	93	66	84	55	65	64	118
ARR-B	63	42	35	44	38	41	52	35	62	40	180	127	150	78	67	58	46	41	38	38	42	54	43	128	40	35	33	70	30	36	35	49	55	54	47	57	68	25	64	73	251	48	59	38	55	29	38	36	66
bZIP-1	65	72	56	67	66	73	100	42	89	42	133	189	221	120	107	59	67	51	54	57	59	57	52	77	74	55	55	76	52	85	56	83	91	91	74	148	69	34	100	67	272	79	68	60	100	48	59	53	102
MYB	244	297	241	192	220	244	336	174	296	141	562	758	835	436	409	294	270	237	225	237	298	173	159	253	274	193	196	307	185	201	185	262	311	306	246	337	256	138	392	291	875	263	274	221	331	178	202	181	346
MADS	171	179	124	68	45	70	115	26	93	51	145	249	309	171	147	86	128	167	209	119	108	58	55	71	67	44	43	104	41	64	17	65	63	66	60	109	26	45	54	117	305	68	130	35	112	47	48	52	135
GATA	28	30	30	27	32	31	52	13	36	17	72	105	122	61	58	33	31	32	28	28	28	25	24	35	34	25	32	42	24	34	26	38	43	41	41	37	29	24	46	32	89	33	34	26	45	26	25	27	46
LIM	11	11	12	9	16	20	25	9	26	9	31	40	50	30	20	16	11	19	15	17	21	15	14	21	18	12	8	20	12	20	13	20	25	23	23	34	15	8	20	16	48	18	20	10	20	11	12	14	27
HSF	20	22	22	22	17	27	8	14	33	17	40	103	96	50	54	27	31	25	24	28	28	23	19	31	26	24	24	32	22	26	23	33	36	36	39	36	14	13	25	35	65	27	37	11	38	24	25	24	33
FHA	20	18	19	17	12	14	27	12	41	19	41	50	48	22	25	16	18	17	16	13	10	16	15	20	14	14	15	16	13	26	13	18	17	19	20	27	14	9	32	14	55	15	15	13	21	11	14	11	28
HMG	27	30	24	8	16	18	21	7	14	9	33	41	45	25	21	11	16	14	14	13	12	14	13	22	21	9	12	19	10	18	9	19	18	18	19	29	10	7	32	18	46	18	22	11	33	10	10	11	20
PHD	53	58	58	59	77	54	56	40	115	46	119	118	135	68	69	54	49	50	50	53	23	56	52	55	60	37	45	89	38	43	40	59	59	61	62	129	62	29	84	76	220	64	53	42	72	37	40	42	89
C3H	55	54	53	53	48	45	55	26	54	40	76	130	122	69	67	43	47	38	41	38	54	34	34	43	47	31	26	57	29	42	26	48	50	47	41	71	41	21	66	55	163	49	55	29	61	29	34	35	63
DBB	20	25	19	23	31	23	27	9	21	14	44	69	73	39	38	22	25	24	19	23	23	14	15	22	22	19	14	35	19	33	20	25	30	33	33	30	24	8	36	23	58	24	22	24	30	20	18	17	33
NF-YB	40	27	27	20	17	25	31	20	24	19	42	74	68	36	32	33	27	33	30	32	32	29	29	32	34	17	30	46	17	36	20	16	29	29	29	37	34	13	34	30	86	28	37	33	33	16	16	16	37
AP2-ERF	154	146	158	129	131	194	114	51	169	87	332	543	526	294	254	173	157	184	177	193	233	149	145	240	198	144	134	230	144	147	137	206	234	218	99	214	204	101	252	251	440	180	204	160	256	144	151	160	215
PcG	60	55	63	55	62	48	66	35	76	43	83	101	116	60	70	55	52	52	43	49	60	55	50	49	45	30	32	57	35	31	37	38	46	41	47	104	53	36	55	61	220	52	48	36	58	30	32	28	66
NBS	39	44	94	144	63	196	157	36	137	128	91	281	447	167	200	275	211	759	831	678	380	117	101	60	67	42	147	182	94	71	54	16	29	56	14	210	149	206	131	193	829	136	918	72	525	82	108	77	42
TUB	11	12	13	8	13	11	20	10	22	5	28	27	30	13	14	11	14	11	9	10	18	12	11	16	14	9	9	17	11	18	11	16	17	17	18	23	6	8	21	18	50	14	16	9	17	10	9	11	18
ARID	9	10	8	10	15	24	15	12	15	9	24	32	33	17	18	14	17	12	11	10	11	12	11	10	9	8	10	15	6	8	9	13	13	13	13	25	14	5	16	12	51	11	12	13	19	8	9	8	19
NF-X1	2	2	2	2	2	1	3	0	2	2	3	5	6	3	3	1	2	1	1	1	1	2	2	1	0	2	1	2	2	2	2	2	2	2	2	2	1	0	0	2	9	1	1	2	0	2	2	2	2
LFY	2	1	3	1	2	1	2	0	1	1	3	4	4	2	2	1	1	1	2	1	1	1	1	1	1	1	1	2	1	1	1	2	2	2	2	1	2	1	2	1	1	1	2	1	1	1	1	1	3
SAP	12	12	11	10	11	8	9	8	10	9	15	20	20	11	10	7	10	9	10	9	10	8	8	11	13	8	9	8	7	9	8	9	12	10	12	28	8	7	16	8	54	12	11	6	11	6	7	6	14
Nin-like	14	16	16	15	21	16	26	9	15	7	16	24	52	26	27	16	18	18	21	20	58	9	8	12	39	8	7	18	10	10	9	12	12	11	9	15	26	6	10	40	71	14	54	8	16	6	8	8	16
NF-YA	5	6	5	7	7	9	18	7	15	6	10	38	40	21	19	13	10	15	16	12	9	8	8	9	12	7	9	9	7	12	7	13	13	13	14	17	9	5	10	9	68	11	13	3	11	6	7	6	16
TAZ	9	10	13	7	9	10	17	4	5	5	10	38	34	19	16	7	13	10	9	10	7	5	5	10	8	4	6	12	4	7	4	8	8	8	7	27	9	7	8	12	21	7	4	5	12	3	4	4	7
AUX-IAA	31	30	39	42	52	52	88	32	55	28	122	137	149	80	74	50	50	42	39	36	53	34	35	45	46	40	42	56	39	69	45	66	77	71	46	70	43	36	88	56	216	53	59	33	66	42	39	41	67
E2F-DP	12	19	10	7	11	7	17	11	16	4	16	26	32	15	14	7	11	9	8	8	7	8	8	10	11	6	8	12	6	11	8	11	11	11	12	8	12	9	18	11	35	12	17	6	12	6	6	6	14
RAV	120	119	96	67	83	62	116	52	94	64	135	303	297	187	146	76	109	106	107	107	95	54	51	75	73	52	65	100	52	69	55	70	83	79	64	110	109	40	115	122	366	82	97	49	106	54	56	54	95
NAC	85	95	134	75	97	93	143	94	90	56	162	349	407	219	212	96	121	109	109	107	164	70	59	102	122	81	93	138	46	91	83	128	141	137	148	109	95	59	141	115	275	128	179	70	121	83	96	100	125
JUMONJI	28	40	22	14	32	22	30	13	38	13	29	52	52	29	22	19	17	20	15	18	30	25	19	28	26	12	13	30	12	17	12	18	17	15	17	70	37	12	23	39	108	19	25	13	56	13	15	13	26
Dof	37	33	28	35	38	39	52	4	38	21	71	148	156	74	72	38	36	32	33	31	42	42	35	40	40	35	25	44	33	38	36	65	62	60	64	45	42	15	66	48	103	38	43	39	46	36	40	37	63
FAR1	38	23	7	30	10	11	18	28	51	21	14	39	12	17	20	58	21	41	22	27	1	23	19	27	17	20	29	10	21	3	21	28	29	27	28	101	1	18	16	65	119	20	108	17	7	21	10	22	26
WRKY	81	92	79	69	62	87	116	62	92	46	165	267	285	153	147	97	77	74	73	75	95	57	58	86	90	60	67	97	60	65	62	96	105	98	97	100	69	61	148	135	262	83	85	83	100	59	61	60	116
SBP	14	19	21	21	18	19	29	16	30	13	61	59	63	33	29	24	19	17	16	16	28	20	18	23	23	15	21	27	15	19	15	30	29	29	30	27	21	22	41	23	102	26	30	20	39	16	20	21	36
LBD	61	58	37	35	46	57	63	21	40	23	96	129	135	75	66	54	48	50	40	47	48	31	34	53	52	38	38	52	36	37	39	56	56	52	61	49	55	25	71	54	131	61	70	37	53	37	41	40	71
GRAS	58	55	56	36	74	76	48	30	53	28	114	103	104	56	53	58	36	63	62	58	89	51	48	69	83	35	34	87	37	40	37	63	60	57	63	76	74	22	70	106	177	66	77	51	78	37	38	36	53
TCP	17	15	19	22	29	39	21	10	34	15	54	58	76	42	39	28	24	31	29	30	35	19	18	46	47	27	18	43	28	30	27	47	43	43	36	43	50	11	47	34	70	28	35	21	47	28	31	27	39
CPP	10	10	8	8	9	5	14	8	6	5	14	31	34	17	17	6	8	3	3	3	4	5	5	9	7	6	5	12	5	4	5	9	14	8	8	5	6	6	14	7	31	6	11	5	8	7	7	5	10
CAMTA	6	6	4	8	8	7	12	5	14	4	15	19	25	14	13	10	6	10	8	9	9	8	7	7	7	5	4	8	4	5	5	8	8	8	8	19	5	7	10	7	56	6	9	7	9	4	7	5	11
GeBP	17	24	14	4	13	11	21	5	7	2	34	37	36	24	21	7	25	14	18	12	6	8	7	13	15	6	5	13	8	7	7	7	8	8	8	14	16	7	11	24	17	6	6	3	16	7	9	7	8
PLATZ	32	28	22	9	17	16	18	11	15	9	40	22	49	23	23	14	12	12	11	10	11	5	3	15	15	12	19	23	9	13	12	20	21	19	20	17	14	6	27	20	46	14	19	10	20	9	10	11	22
S1Fa-like	1	1	8	2	2	2	6	3	2	1	2	8	12	3	4	2	3	2	1	2	2	1	1	2	2	2	2	2	1	3	2	2	4	4	3	2	2	1	2	1	4	3	4	2	1	2	2	2	6
YABBY	7	7	7	6	11	11	12	6	15	6	19	19	22	11	10	9	6	7	7	7	8	7	8	12	12	9	10	16	8	10	8	12	13	13	14	12	11	5	13	7	45	8	10	8	10	9	8	8	16
zf-HD	14	13	15	12	16	19	18	2	16	12	3	67	62	34	30	20	19	15	15	19	20	20	18	16	17	14	15	24	12	15	12	23	22	22	24	22	12	8	23	19	55	17	19	16	18	15	11	14	38
EIL	35	52	43	4	7	4	14	8	11	4	15	29	23	13	13	6	6	9	8	8	5	7	6	4	4	4	5	6	3	5	4	7	7	7	7	10	0	5	9	6	18	8	13	8	6	4	3	3	11
GIF	6	4	5	3	4	6	7	5	2	3	11	8	9	5	5	4	3	5	3	5	6	4	4	6	6	2	2	5	2	2	2	4	4	4	4	8	5	1	6	5	14	4	4	2	7	2	2	2	7
SRS	5	5	9	6	9	8	17	2	10	4	24	28	35	20	17	11	11	7	7	8	8	8	8	8	7	8	4	13	9	9	9	14	14	14	14	8	11	1	15	8	38	10	7	8	8	8	7	7	12
BES1	6	8	9	6	9	15	15	6	8	7	17	28	30	14	15	6	10	9	9	10	7	6	7	11	15	6	9	12	6	8	7	13	13	13	13	15	9	7	16	6	20	8	12	4	15	6	9	6	13
TALE	30	23	22	17	27	25	40	16	41	15	69	59	72	41	36	34	24	21	19	21	24	22	23	28	25	22	26	30	21	24	21	38	40	39	37	40	27	16	54	22	127	29	27	25	30	16	22	22	43
ZIM	38	41	35	20	17	18	28	11	34	9	36	65	70	38	35	18	20	17	18	17	22	13	13	18	18	15	23	17	15	32	20	27	30	30	29	29	16	12	28	19	63	25	30	17	27	15	15	15	31
CO-like	32	32	29	37	47	38	66	25	61	24	83	118	134	71	68	33	40	29	26	29	37	33	31	39	42	29	34	48	27	41	32	51	55	54	51	54	42	27	59	41	162	37	38	36	60	26	28	28	51
BBR-BPC	3	4	4	7	8	6	10	6	7	4	21	27	25	13	12	5	9	9	7	9	9	4	2	7	8	4	6	8	4	9	5	6	8	8	6	6	6	3	16	5	19	8	12	2	10	3	4	3	11
ARF	33	29	27	27	28	27	35	18	32	15	65	63	65	37	37	29	23	22	22	20	30	28	27	24	38	16	21	34	17	29	18	28	33	32	33	47	27	19	47	30	190	27	41	18	40	17	16	17	44
GRF	47	95	23	12	21	55	6	4	6	15	4	60	35	84	59	6	14	41	34	57	152	8	9	12	11	4	4	97	4	4	4	3	3	3	3	5	54	2	2	30	11	23	29	3	112	3	8	10	5
LSD1	8	16	14	7	9	8	11	3	11	5	13	12	17	9	6	8	6	7	7	7	12	5	4	10	12	6	5	9	7	15	6	7	8	8	7	13	6	5	7	10	20	9	9	4	12	5	5	6	12
bZIP-2	5	6	8	5	5	4	9	4	10	7	20	15	30	18	19	5	11	4	3	4	5	8	6	5	5	6	5	5	5	9	5	10	11	10	11	8	5	3	8	9	24	5	6	5	10	4	4	3	13
MBF1	2	3	6	3	2	2	4	3	3	2	6	10	12	5	5	4	3	4	4	6	1	3	3	2	2	3	4	3	2	4	2	5	4	5	5	2	2	2	4	6	3	3	2	1	2	2	3	3	4
Whirly	2	2	3	3	3	2	3	1	3	2	2	8	9	4	3	3	3	2	2	2	2	3	3	2	2	2	2	3	2	2	2	3	3	3	3	2	3	2	2	1	12	2	2	2	4	2	2	2	4
NZZ-SPL	0	0	0	0	0	0	1	0	1	0	0	4	4	2	2	0	1	0	1	0	0	0	1	1	1	1	0	1	1	1	1	1	1	1	1	0	0	0	1	0	0	1	0	1	2	1	0	0	0
Alfin	11	12	22	10	11	9	8	7	23	4	27	28	31	18	17	13	7	18	14	13	4	7	7	10	9	7	9	18	5	8	6	13	12	13	12	14	13	5	17	13	32	12	26	9	13	5	6	7	16
STAT	2	2	1	3	1	1	2	1	7	4	7	3	2	2	1	0	1	1	1	0	1	1	1	4	4	3	2	3	1	1	1	1	2	2	1	8	3	1	3	2	21	2	1	1	4	2	1	3	2
Trihelix	47	54	36	32	37	46	49	12	42	27	107	100	102	56	54	36	32	28	28	31	34	38	33	43	44	28	30	39	27	31	27	43	50	49	51	67	38	19	84	46	123	36	42	34	49	26	29	30	59
Total	2370	2544	2267	1875	2067	2316	2817	1276	2667	1425	4280	6289	7009	3776	3516	2448	2359	2901	2914	2754	2849	1824	1680	2360	2306	1596	1757	2863	1565	1989	1598	2362	2618	2546	2283	3254	2308	1374	3149	2849	8234	2344	3569	1723	3356	1574	1742	1685	2941
[truncated: 35 more columns]

## Sheet: Table S5
Table S5. The ratio of each transcription factor family in the all genes of 84 vegetables species.
TFs	Arabidopsis thaliana	Allium cepa	Allium fistulosum	Allium sativum	Amaranthus tricolor	Apium graveolens	Arctium lappa	Armoracia rusticana	Asparagus officinalis	Benincasa hispida	Beta vulgaris	Brasenia schreberi	Brassica juncea	Brassica napus	Brassica oleracea	Brassica rapa	Cajanus cajan	Capsella rubella	Capsicum annuum	Capsicum baccatum	Capsicum chinense	Chrysanthemum nankingense	Cicer arietinum	Cicer reticulatum	Cichorium endivia	Cichorium intybus	Citrullus lanatus	Colocasia esculenta	Coriandrum sativum	Cucumis hystrix Chakr	Cucumis melo	Cucumis sativus	Cucurbita argyrosperma	Cucurbita maxima	Cucurbita moschata	Cucurbita pepo	Cynara cardunculus	Daucus carota	Dioscorea rotundata	Euryale ferox	Glebionis coronaria	Glycine max	Ipomoea aquatica	Ipomoea batatas	Lablab purpureus	Lactuca sativa	Lagenaria siceraria	Luffa acutangula	Luffa cylindrica
bHLH	1	1.2	1.28	1.18	0.89	1.05	1.03	1.46	0.66	1.36	0.72	2.26	2.94	3.5	1.84	1.71	1.15	1.03	0.96	0.98	0.99	1.24	0.92	0.79	1.14	1.1	0.92	0.79	1.2	0.82	1.24	0.87	1.22	1.48	1.32	1.43	1.36	1.13	0.58	1.53	1.4	3.68	1.23	1.24	0.91	1.31	0.79	0.97	0.88
HB	1	1.38	1.72	1.18	0.82	1.21	0.97	1.51	0.63	1.41	0.61	2.23	2.82	3.61	1.99	1.82	1.1	1.14	0.92	0.89	0.93	0.76	1	0.89	0.99	0.94	0.8	0.73	1.35	0.76	0.93	0.83	1.39	1.52	1.44	1.21	1.32	1.07	0.59	1.7	0.83	4.08	1.2	1.31	0.93	1.18	0.77	0.92	0.9
ARR-B	1	1.58	1.05	0.88	1.1	0.95	1.03	1.3	0.88	1.55	1	4.5	3.18	3.75	1.95	1.68	1.45	1.15	1.03	0.95	0.95	1.05	1.35	1.08	3.2	1	0.88	0.83	1.75	0.75	0.9	0.88	1.23	1.38	1.35	1.18	1.43	1.7	0.63	1.6	1.83	6.28	1.2	1.48	0.95	1.38	0.73	0.95	0.9
bZIP-1	1	1.08	1.2	0.93	1.12	1.1	1.22	1.67	0.7	1.48	0.7	2.22	3.15	3.68	2	1.78	0.98	1.12	0.85	0.9	0.95	0.98	0.95	0.87	1.28	1.23	0.92	0.92	1.27	0.87	1.42	0.93	1.38	1.52	1.52	1.23	2.47	1.15	0.57	1.67	1.12	4.53	1.32	1.13	1	1.67	0.8	0.98	0.88
MYB	1	1.04	1.27	1.03	0.82	0.94	1.04	1.44	0.74	1.26	0.6	2.4	3.24	3.57	1.86	1.75	1.26	1.15	1.01	0.96	1.01	1.27	0.74	0.68	1.08	1.17	0.82	0.84	1.31	0.79	0.86	0.79	1.12	1.33	1.31	1.05	1.44	1.09	0.59	1.68	1.24	3.74	1.12	1.17	0.94	1.41	0.76	0.86	0.77
MADS	1	1.6	1.67	1.16	0.64	0.42	0.65	1.07	0.24	0.87	0.48	1.36	2.33	2.89	1.6	1.37	0.8	1.2	1.56	1.95	1.11	1.01	0.54	0.51	0.66	0.63	0.41	0.4	0.97	0.38	0.6	0.16	0.61	0.59	0.62	0.56	1.02	0.24	0.42	0.5	1.09	2.85	0.64	1.21	0.33	1.05	0.44	0.45	0.49
GATA	1	0.93	1	1	0.9	1.07	1.03	1.73	0.43	1.2	0.57	2.4	3.5	4.07	2.03	1.93	1.1	1.03	1.07	0.93	0.93	0.93	0.83	0.8	1.17	1.13	0.83	1.07	1.4	0.8	1.13	0.87	1.27	1.43	1.37	1.37	1.23	0.97	0.8	1.53	1.07	2.97	1.1	1.13	0.87	1.5	0.87	0.83	0.9
LIM	1	0.85	0.85	0.92	0.69	1.23	1.54	1.92	0.69	2	0.69	2.38	3.08	3.85	2.31	1.54	1.23	0.85	1.46	1.15	1.31	1.62	1.15	1.08	1.62	1.38	0.92	0.62	1.54	0.92	1.54	1	1.54	1.92	1.77	1.77	2.62	1.15	0.62	1.54	1.23	3.69	1.38	1.54	0.77	1.54	0.85	0.92	1.08
HSF	1	0.83	0.92	0.92	0.92	0.71	1.13	0.33	0.58	1.38	0.71	1.67	4.29	4	2.08	2.25	1.13	1.29	1.04	1	1.17	1.17	0.96	0.79	1.29	1.08	1	1	1.33	0.92	1.08	0.96	1.38	1.5	1.5	1.63	1.5	0.58	0.54	1.04	1.46	2.71	1.13	1.54	0.46	1.58	1	1.04	1
FHA	1	1.18	1.06	1.12	1	0.71	0.82	1.59	0.71	2.41	1.12	2.41	2.94	2.82	1.29	1.47	0.94	1.06	1	0.94	0.76	0.59	0.94	0.88	1.18	0.82	0.82	0.88	0.94	0.76	1.53	0.76	1.06	1	1.12	1.18	1.59	0.82	0.53	1.88	0.82	3.24	0.88	0.88	0.76	1.24	0.65	0.82	0.65
HMG	1	1.8	2	1.6	0.53	1.07	1.2	1.4	0.47	0.93	0.6	2.2	2.73	3	1.67	1.4	0.73	1.07	0.93	0.93	0.87	0.8	0.93	0.87	1.47	1.4	0.6	0.8	1.27	0.67	1.2	0.6	1.27	1.2	1.2	1.27	1.93	0.67	0.47	2.13	1.2	3.07	1.2	1.47	0.73	2.2	0.67	0.67	0.73
PHD	1	1.18	1.29	1.29	1.31	1.71	1.2	1.24	0.89	2.56	1.02	2.64	2.62	3	1.51	1.53	1.2	1.09	1.11	1.11	1.18	0.51	1.24	1.16	1.22	1.33	0.82	1	1.98	0.84	0.96	0.89	1.31	1.31	1.36	1.38	2.87	1.38	0.64	1.87	1.69	4.89	1.42	1.18	0.93	1.6	0.82	0.89	0.93
C3H	1	1.31	1.29	1.26	1.26	1.14	1.07	1.31	0.62	1.29	0.95	1.81	3.1	2.9	1.64	1.6	1.02	1.12	0.9	0.98	0.9	1.29	0.81	0.81	1.02	1.12	0.74	0.62	1.36	0.69	1	0.62	1.14	1.19	1.12	0.98	1.69	0.98	0.5	1.57	1.31	3.88	1.17	1.31	0.69	1.45	0.69	0.81	0.83
DBB	1	0.87	1.09	0.83	1	1.35	1	1.17	0.39	0.91	0.61	1.91	3	3.17	1.7	1.65	0.96	1.09	1.04	0.83	1	1	0.61	0.65	0.96	0.96	0.83	0.61	1.52	0.83	1.43	0.87	1.09	1.3	1.43	1.43	1.3	1.04	0.35	1.57	1	2.52	1.04	0.96	1.04	1.3	0.87	0.78	0.74
NF-YB	1	1.9	1.29	1.29	0.95	0.81	1.19	1.48	0.95	1.14	0.9	2	3.52	3.24	1.71	1.52	1.57	1.29	1.57	1.43	1.52	1.52	1.38	1.38	1.52	1.62	0.81	1.43	2.19	0.81	1.71	0.95	0.76	1.38	1.38	1.38	1.76	1.62	0.62	1.62	1.43	4.1	1.33	1.76	1.57	1.57	0.76	0.76	0.76
AP2/ERF	1	1.08	1.02	1.1	0.9	0.92	1.36	0.8	0.36	1.18	0.61	2.32	3.8	3.68	2.06	1.78	1.21	1.1	1.29	1.24	1.35	1.63	1.04	1.01	1.68	1.38	1.01	0.94	1.61	1.01	1.03	0.96	1.44	1.64	1.52	0.69	1.5	1.43	0.71	1.76	1.76	3.08	1.26	1.43	1.12	1.79	1.01	1.06	1.12
PcG	1	1.33	1.22	1.4	1.22	1.38	1.07	1.47	0.78	1.69	0.96	1.84	2.24	2.58	1.33	1.56	1.22	1.16	1.16	0.96	1.09	1.33	1.22	1.11	1.09	1	0.67	0.71	1.27	0.78	0.69	0.82	0.84	1.02	0.91	1.04	2.31	1.18	0.8	1.22	1.36	4.89	1.16	1.07	0.8	1.29	0.67	0.71	0.62
NBS	1	0.24	0.27	0.57	0.87	0.38	1.19	0.95	0.22	0.83	0.78	0.55	1.7	2.71	1.01	1.21	1.67	1.28	4.6	5.04	4.11	2.3	0.71	0.61	0.36	0.41	0.25	0.89	1.1	0.57	0.43	0.33	0.1	0.18	0.34	0.08	1.27	0.9	1.25	0.79	1.17	5.02	0.82	5.56	0.44	3.18	0.5	0.65	0.47
TUB	1	1	1.09	1.18	0.73	1.18	1	1.82	0.91	2	0.45	2.55	2.45	2.73	1.18	1.27	1	1.27	1	0.82	0.91	1.64	1.09	1	1.45	1.27	0.82	0.82	1.55	1	1.64	1	1.45	1.55	1.55	1.64	2.09	0.55	0.73	1.91	1.64	4.55	1.27	1.45	0.82	1.55	0.91	0.82	1
ARID	1	0.82	0.91	0.73	0.91	1.36	2.18	1.36	1.09	1.36	0.82	2.18	2.91	3	1.55	1.64	1.27	1.55	1.09	1	0.91	1	1.09	1	0.91	0.82	0.73	0.91	1.36	0.55	0.73	0.82	1.18	1.18	1.18	1.18	2.27	1.27	0.45	1.45	1.09	4.64	1	1.09	1.18	1.73	0.73	0.82	0.73
NF-X1	1	2	2	2	2	2	1	3	0	2	2	3	5	6	3	3	1	2	1	1	1	1	2	2	1	0	2	1	2	2	2	2	2	2	2	2	2	1	0	0	2	9	1	1	2	0	2	2	2
LFY	1	2	1	3	1	2	1	2	0	1	1	3	4	4	2	2	1	1	1	2	1	1	1	1	1	1	1	1	2	1	1	1	2	2	2	2	1	2	1	2	1	1	1	2	1	1	1	1	1
SAP	1	1.5	1.5	1.38	1.25	1.38	1	1.13	1	1.25	1.13	1.88	2.5	2.5	1.38	1.25	0.88	1.25	1.13	1.25	1.13	1.25	1	1	1.38	1.63	1	1.13	1	0.88	1.13	1	1.13	1.5	1.25	1.5	3.5	1	0.88	2	1	6.75	1.5	1.38	0.75	1.38	0.75	0.88	0.75
Nin-like	1	0.93	1.07	1.07	1	1.4	1.07	1.73	0.6	1	0.47	1.07	1.6	3.47	1.73	1.8	1.07	1.2	1.2	1.4	1.33	3.87	0.6	0.53	0.8	2.6	0.53	0.47	1.2	0.67	0.67	0.6	0.8	0.8	0.73	0.6	1	1.73	0.4	0.67	2.67	4.73	0.93	3.6	0.53	1.07	0.4	0.53	0.53
NF-YA	1	0.5	0.6	0.5	0.7	0.7	0.9	1.8	0.7	1.5	0.6	1	3.8	4	2.1	1.9	1.3	1	1.5	1.6	1.2	0.9	0.8	0.8	0.9	1.2	0.7	0.9	0.9	0.7	1.2	0.7	1.3	1.3	1.3	1.4	1.7	0.9	0.5	1	0.9	6.8	1.1	1.3	0.3	1.1	0.6	0.7	0.6
TAZ	1	0.9	1	1.3	0.7	0.9	1	1.7	0.4	0.5	0.5	1	3.8	3.4	1.9	1.6	0.7	1.3	1	0.9	1	0.7	0.5	0.5	1	0.8	0.4	0.6	1.2	0.4	0.7	0.4	0.8	0.8	0.8	0.7	2.7	0.9	0.7	0.8	1.2	2.1	0.7	0.4	0.5	1.2	0.3	0.4	0.4
AUX/IAA	1	0.67	0.65	0.85	0.91	1.13	1.13	1.91	0.7	1.2	0.61	2.65	2.98	3.24	1.74	1.61	1.09	1.09	0.91	0.85	0.78	1.15	0.74	0.76	0.98	1	0.87	0.91	1.22	0.85	1.5	0.98	1.43	1.67	1.54	1	1.52	0.93	0.78	1.91	1.22	4.7	1.15	1.28	0.72	1.43	0.91	0.85	0.89
E2F/DP	1	1.5	2.38	1.25	0.88	1.38	0.88	2.13	1.38	2	0.5	2	3.25	4	1.88	1.75	0.88	1.38	1.13	1	1	0.88	1	1	1.25	1.38	0.75	1	1.5	0.75	1.38	1	1.38	1.38	1.38	1.5	1	1.5	1.13	2.25	1.38	4.38	1.5	2.13	0.75	1.5	0.75	0.75	0.75
RAV	1	1.29	1.28	1.03	0.72	0.89	0.67	1.25	0.56	1.01	0.69	1.45	3.26	3.19	2.01	1.57	0.82	1.17	1.14	1.15	1.15	1.02	0.58	0.55	0.81	0.78	0.56	0.7	1.08	0.56	0.74	0.59	0.75	0.89	0.85	0.69	1.18	1.17	0.43	1.24	1.31	3.94	0.88	1.04	0.53	1.14	0.58	0.6	0.58
NAC	1	0.75	0.83	1.18	0.66	0.85	0.82	1.25	0.82	0.79	0.49	1.42	3.06	3.57	1.92	1.86	0.84	1.06	0.96	0.96	0.94	1.44	0.61	0.52	0.89	1.07	0.71	0.82	1.21	0.4	0.8	0.73	1.12	1.24	1.2	1.3	0.96	0.83	0.52	1.24	1.01	2.41	1.12	1.57	0.61	1.06	0.73	0.84	0.88
JUMONJI	1	1.87	2.67	1.47	0.93	2.13	1.47	2	0.87	2.53	0.87	1.93	3.47	3.47	1.93	1.47	1.27	1.13	1.33	1	1.2	2	1.67	1.27	1.87	1.73	0.8	0.87	2	0.8	1.13	0.8	1.2	1.13	1	1.13	4.67	2.47	0.8	1.53	2.6	7.2	1.27	1.67	0.87	3.73	0.87	1	0.87
Dof	1	1.03	0.92	0.78	0.97	1.06	1.08	1.44	0.11	1.06	0.58	1.97	4.11	4.33	2.06	2	1.06	1	0.89	0.92	0.86	1.17	1.17	0.97	1.11	1.11	0.97	0.69	1.22	0.92	1.06	1	1.81	1.72	1.67	1.78	1.25	1.17	0.42	1.83	1.33	2.86	1.06	1.19	1.08	1.28	1	1.11	1.03
FAR1	1	2.24	1.35	0.41	1.76	0.59	0.65	1.06	1.65	3	1.24	0.82	2.29	0.71	1	1.18	3.41	1.24	2.41	1.29	1.59	0.06	1.35	1.12	1.59	1	1.18	1.71	0.59	1.24	0.18	1.24	1.65	1.71	1.59	1.65	5.94	0.06	1.06	0.94	3.82	7	1.18	6.35	1	0.41	1.24	0.59	1.29
WRKY	1	1.13	1.28	1.1	0.96	0.86	1.21	1.61	0.86	1.28	0.64	2.29	3.71	3.96	2.13	2.04	1.35	1.07	1.03	1.01	1.04	1.32	0.79	0.81	1.19	1.25	0.83	0.93	1.35	0.83	0.9	0.86	1.33	1.46	1.36	1.35	1.39	0.96	0.85	2.06	1.88	3.64	1.15	1.18	1.15	1.39	0.82	0.85	0.83
SBP	1	0.82	1.12	1.24	1.24	1.06	1.12	1.71	0.94	1.76	0.76	3.59	3.47	3.71	1.94	1.71	1.41	1.12	1	0.94	0.94	1.65	1.18	1.06	1.35	1.35	0.88	1.24	1.59	0.88	1.12	0.88	1.76	1.71	1.71	1.76	1.59	1.24	1.29	2.41	1.35	6	1.53	1.76	1.18	2.29	0.94	1.18	1.24
LBD	1	1.42	1.35	0.86	0.81	1.07	1.33	1.47	0.49	0.93	0.53	2.23	3	3.14	1.74	1.53	1.26	1.12	1.16	0.93	1.09	1.12	0.72	0.79	1.23	1.21	0.88	0.88	1.21	0.84	0.86	0.91	1.3	1.3	1.21	1.42	1.14	1.28	0.58	1.65	1.26	3.05	1.42	1.63	0.86	1.23	0.86	0.95	0.93
GRAS	1	1.71	1.62	1.65	1.06	2.18	2.24	1.41	0.88	1.56	0.82	3.35	3.03	3.06	1.65	1.56	1.71	1.06	1.85	1.82	1.71	2.62	1.5	1.41	2.03	2.44	1.03	1	2.56	1.09	1.18	1.09	1.85	1.76	1.68	1.85	2.24	2.18	0.65	2.06	3.12	5.21	1.94	2.26	1.5	2.29	1.09	1.12	1.06
TCP	1	0.71	0.63	0.79	0.92	1.21	1.63	0.88	0.42	1.42	0.63	2.25	2.42	3.17	1.75	1.63	1.17	1	1.29	1.21	1.25	1.46	0.79	0.75	1.92	1.96	1.13	0.75	1.79	1.17	1.25	1.13	1.96	1.79	1.79	1.5	1.79	2.08	0.46	1.96	1.42	2.92	1.17	1.46	0.88	1.96	1.17	1.29	1.13
CPP	1	1.25	1.25	1	1	1.13	0.63	1.75	1	0.75	0.63	1.75	3.88	4.25	2.13	2.13	0.75	1	0.38	0.38	0.38	0.5	0.63	0.63	1.13	0.88	0.75	0.63	1.5	0.63	0.5	0.63	1.13	1.75	1	1	0.63	0.75	0.75	1.75	0.88	3.88	0.75	1.38	0.63	1	0.88	0.88	0.63
CAMTA	1	1	1	0.67	1.33	1.33	1.17	2	0.83	2.33	0.67	2.5	3.17	4.17	2.33	2.17	1.67	1	1.67	1.33	1.5	1.5	1.33	1.17	1.17	1.17	0.83	0.67	1.33	0.67	0.83	0.83	1.33	1.33	1.33	1.33	3.17	0.83	1.17	1.67	1.17	9.33	1	1.5	1.17	1.5	0.67	1.17	0.83
GeBP	1	0.85	1.2	0.7	0.2	0.65	0.55	1.05	0.25	0.35	0.1	1.7	1.85	1.8	1.2	1.05	0.35	1.25	0.7	0.9	0.6	0.3	0.4	0.35	0.65	0.75	0.3	0.25	0.65	0.4	0.35	0.35	0.35	0.4	0.4	0.4	0.7	0.8	0.35	0.55	1.2	0.85	0.3	0.3	0.15	0.8	0.35	0.45	0.35
PLATZ	1	2.67	2.33	1.83	0.75	1.42	1.33	1.5	0.92	1.25	0.75	3.33	1.83	4.08	1.92	1.92	1.17	1	1	0.92	0.83	0.92	0.42	0.25	1.25	1.25	1	1.58	1.92	0.75	1.08	1	1.67	1.75	1.58	1.67	1.42	1.17	0.5	2.25	1.67	3.83	1.17	1.58	0.83	1.67	0.75	0.83	0.92
S1Fa-like	1	0.33	0.33	2.67	0.67	0.67	0.67	2	1	0.67	0.33	0.67	2.67	4	1	1.33	0.67	1	0.67	0.33	0.67	0.67	0.33	0.33	0.67	0.67	0.67	0.67	0.67	0.33	1	0.67	0.67	1.33	1.33	1	0.67	0.67	0.33	0.67	0.33	1.33	1	1.33	0.67	0.33	0.67	0.67	0.67
YABBY	1	1.17	1.17	1.17	1	1.83	1.83	2	1	2.5	1	3.17	3.17	3.67	1.83	1.67	1.5	1	1.17	1.17	1.17	1.33	1.17	1.33	2	2	1.5	1.67	2.67	1.33	1.67	1.33	2	2.17	2.17	2.33	2	1.83	0.83	2.17	1.17	7.5	1.33	1.67	1.33	1.67	1.5	1.33	1.33
zf-HD	1	0.82	0.76	0.88	0.71	0.94	1.12	1.06	0.12	0.94	0.71	0.18	3.94	3.65	2	1.76	1.18	1.12	0.88	0.88	1.12	1.18	1.18	1.06	0.94	1	0.82	0.88	1.41	0.71	0.88	0.71	1.35	1.29	1.29	1.41	1.29	0.71	0.47	1.35	1.12	3.24	1	1.12	0.94	1.06	0.88	0.65	0.82
EIL	1	5.83	8.67	7.17	0.67	1.17	0.67	2.33	1.33	1.83	0.67	2.5	4.83	3.83	2.17	2.17	1	1	1.5	1.33	1.33	0.83	1.17	1	0.67	0.67	0.67	0.83	1	0.5	0.83	0.67	1.17	1.17	1.17	1.17	1.67	0	0.83	1.5	1	3	1.33	2.17	1.33	1	0.67	0.5	0.5
GIF	1	2	1.33	1.67	1	1.33	2	2.33	1.67	0.67	1	3.67	2.67	3	1.67	1.67	1.33	1	1.67	1	1.67	2	1.33	1.33	2	2	0.67	0.67	1.67	0.67	0.67	0.67	1.33	1.33	1.33	1.33	2.67	1.67	0.33	2	1.67	4.67	1.33	1.33	0.67	2.33	0.67	0.67	0.67
SRS	1	0.5	0.5	0.9	0.6	0.9	0.8	1.7	0.2	1	0.4	2.4	2.8	3.5	2	1.7	1.1	1.1	0.7	0.7	0.8	0.8	0.8	0.8	0.8	0.7	0.8	0.4	1.3	0.9	0.9	0.9	1.4	1.4	1.4	1.4	0.8	1.1	0.1	1.5	0.8	3.8	1	0.7	0.8	0.8	0.8	0.7	0.7
BES1	1	0.75	1	1.13	0.75	1.13	1.88	1.88	0.75	1	0.88	2.13	3.5	3.75	1.75	1.88	0.75	1.25	1.13	1.13	1.25	0.88	0.75	0.88	1.38	1.88	0.75	1.13	1.5	0.75	1	0.88	1.63	1.63	1.63	1.63	1.88	1.13	0.88	2	0.75	2.5	1	1.5	0.5	1.88	0.75	1.13	0.75
TALE	1	1.43	1.1	1.05	0.81	1.29	1.19	1.9	0.76	1.95	0.71	3.29	2.81	3.43	1.95	1.71	1.62	1.14	1	0.9	1	1.14	1.05	1.1	1.33	1.19	1.05	1.24	1.43	1	1.14	1	1.81	1.9	1.86	1.76	1.9	1.29	0.76	2.57	1.05	6.05	1.38	1.29	1.19	1.43	0.76	1.05	1.05
ZIM	1	2.11	2.28	1.94	1.11	0.94	1	1.56	0.61	1.89	0.5	2	3.61	3.89	2.11	1.94	1	1.11	0.94	1	0.94	1.22	0.72	0.72	1	1	0.83	1.28	0.94	0.83	1.78	1.11	1.5	1.67	1.67	1.61	1.61	0.89	0.67	1.56	1.06	3.5	1.39	1.67	0.94	1.5	0.83	0.83	0.83
CO-like	1	0.8	0.8	0.73	0.93	1.18	0.95	1.65	0.63	1.53	0.6	2.08	2.95	3.35	1.78	1.7	0.83	1	0.73	0.65	0.73	0.93	0.83	0.78	0.98	1.05	0.73	0.85	1.2	0.68	1.03	0.8	1.28	1.38	1.35	1.28	1.35	1.05	0.68	1.48	1.03	4.05	0.93	0.95	0.9	1.5	0.65	0.7	0.7
BBR-BPC	1	0.43	0.57	0.57	1	1.14	0.86	1.43	0.86	1	0.57	3	3.86	3.57	1.86	1.71	0.71	1.29	1.29	1	1.29	1.29	0.57	0.29	1	1.14	0.57	0.86	1.14	0.57	1.29	0.71	0.86	1.14	1.14	0.86	0.86	0.86	0.43	2.29	0.71	2.71	1.14	1.71	0.29	1.43	0.43	0.57	0.43
ARF	1	1.5	1.32	1.23	1.23	1.27	1.23	1.59	0.82	1.45	0.68	2.95	2.86	2.95	1.68	1.68	1.32	1.05	1	1	0.91	1.36	1.27	1.23	1.09	1.73	0.73	0.95	1.55	0.77	1.32	0.82	1.27	1.5	1.45	1.5	2.14	1.23	0.86	2.14	1.36	8.64	1.23	1.86	0.82	1.82	0.77	0.73	0.77
GRF	1	5.88	11.88	2.88	1.5	2.63	6.88	0.75	0.5	0.75	1.88	0.5	7.5	4.38	10.5	7.38	0.75	1.75	5.13	4.25	7.13	19	1	1.13	1.5	1.38	0.5	0.5	12.13	0.5	0.5	0.5	0.38	0.38	0.38	0.38	0.63	6.75	0.25	0.25	3.75	1.38	2.88	3.63	0.38	14	0.38	1	1.25
LSD1	1	1.6	3.2	2.8	1.4	1.8	1.6	2.2	0.6	2.2	1	2.6	2.4	3.4	1.8	1.2	1.6	1.2	1.4	1.4	1.4	2.4	1	0.8	2	2.4	1.2	1	1.8	1.4	3	1.2	1.4	1.6	1.6	1.4	2.6	1.2	1	1.4	2	4	1.8	1.8	0.8	2.4	1	1	1.2
bZIP-2	1	0.42	0.5	0.67	0.42	0.42	0.33	0.75	0.33	0.83	0.58	1.67	1.25	2.5	1.5	1.58	0.42	0.92	0.33	0.25	0.33	0.42	0.67	0.5	0.42	0.42	0.5	0.42	0.42	0.42	0.75	0.42	0.83	0.92	0.83	0.92	0.67	0.42	0.25	0.67	0.75	2	0.42	0.5	0.42	0.83	0.33	0.33	0.25
MBF1	1	0.67	1	2	1	0.67	0.67	1.33	1	1	0.67	2	3.33	4	1.67	1.67	1.33	1	1.33	1.33	2	0.33	1	1	0.67	0.67	1	1.33	1	0.67	1.33	0.67	1.67	1.33	1.67	1.67	0.67	0.67	0.67	1.33	2	1	1	0.67	0.33	0.67	0.67	1	1
Whirly	1	0.67	0.67	1	1	1	0.67	1	0.33	1	0.67	0.67	2.67	3	1.33	1	1	1	0.67	0.67	0.67	0.67	1	1	0.67	0.67	0.67	0.67	1	0.67	0.67	0.67	1	1	1	1	0.67	1	0.67	0.67	0.33	4	0.67	0.67	0.67	1.33	0.67	0.67	0.67
NZZ/SPL	1	0	0	0	0	0	0	1	0	1	0	0	4	4	2	2	0	1	0	1	0	0	0	1	1	1	1	0	1	1	1	1	1	1	1	1	0	0	0	1	0	0	1	0	1	2	1	0	0
Alfin	1	1.57	1.71	3.14	1.43	1.57	1.29	1.14	1	3.29	0.57	3.86	4	4.43	2.57	2.43	1.86	1	2.57	2	1.86	0.57	1	1	1.43	1.29	1	1.29	2.57	0.71	1.14	0.86	1.86	1.71	1.86	1.71	2	1.86	0.71	2.43	1.86	4.57	1.71	3.71	1.29	1.86	0.71	0.86	1
STAT	1	0.67	0.67	0.33	1	0.33	0.33	0.67	0.33	2.33	1.33	2.33	1	0.67	0.67	0.33	0	0.33	0.33	0.33	0	0.33	0.33	0.33	1.33	1.33	1	0.67	1	0.33	0.33	0.33	0.33	0.67	0.67	0.33	2.67	1	0.33	1	0.67	7	0.67	0.33	0.33	1.33	0.67	0.33	1
Trihelix	1	1.62	1.86	1.24	1.1	1.28	1.59	1.69	0.41	1.45	0.93	3.69	3.45	3.52	1.93	1.86	1.24	1.1	0.97	0.97	1.07	1.17	1.31	1.14	1.48	1.52	0.97	1.03	1.34	0.93	1.07	0.93	1.48	1.72	1.69	1.76	2.31	1.31	0.66	2.9	1.59	4.24	1.24	1.45	1.17	1.69	0.9	1	1.03
Total	1	1.13	1.22	1.08	0.9	0.99	1.11	1.35	0.61	1.28	0.68	2.05	3.01	3.35	1.81	1.68	1.17	1.13	1.39	1.39	1.32	1.36	0.87	0.8	1.13	1.1	0.76	0.84	1.37	0.75	0.95	0.76	1.13	1.25	1.22	1.09	1.56	1.1	0.66	1.51	1.36	3.94	1.12	1.71	0.82	1.61	0.75	0.83	0.81
[truncated: 36 more columns]

## Sheet: Table S6
Table S6. The number of important functional genes related to glucosinolate, auxin, flowering, anthocyanin, and N6-methyladenosine (m6A) genes in 84 vegetables species.
Number	Species	Auxin	Flowering	Anthocyanin	Glucosinolate	m6A writers				m6A erasers	m6A readers
						MTA70	Wtap	VIRILIZER	Hakai	AlkB	YTH
1	Allium cepa	28	162	23	25	8	3	1	4	18	13
2	Allium fistulosum	46	146	24	26	5	2	1	4	14	14
3	Allium sativum	26	166	27	17	8	3	0	3	119	18
4	Amaranthus tricolor	30	135	21	15	3	1	0	1	11	12
5	Apium graveolens	43	141	19	14	4	1	0	0	14	9
6	Arctium lappa	46	177	30	22	3	1	0	0	18	9
7	Armoracia rusticana	230	593	69	153	6	3	0	0	17	25
8	Asparagus officinalis	22	165	19	11	2	1	1	4	11	7
9	Benincasa hispida	61	194	27	27	3	1	0	5	17	10
10	Beta vulgaris	23	130	18	14	4	1	1	1	11	6
11	Brasenia schreberi	57	293	91	28	12	2	2	6	26	34
12	Brassica juncea	537	946	132	289	5	0	1	5	23	45
13	Brassica napus	569	1090	155	343	6	4	1	6	24	47
14	Brassica oleracea	275	548	85	201	3	2	1	5	13	30
15	Brassica rapa	292	514	77	166	3	2	1	3	14	28
16	Cajanus cajan	59	175	40	25	3	2	0	0	13	10
17	Capsella rubella	177	412	50	110	3	1	1	1	11	18
18	Capsicum annuum	41	152	25	20	5	1	0	1	10	7
19	Capsicum baccatum	41	144	26	16	7	17	0	0	9	6
20	Capsicum chinense	38	147	26	20	4	2	0	1	9	7
21	Chrysanthemum nankingense	48	182	43	27	3	3	0	1	44	17
22	Cicer arietinum	41	145	27	17	3	2	0	1	13	12
23	Cicer reticulatum	35	136	26	12	3	2	0	1	11	11
24	Cichorium endivia	46	165	36	20	5	2	0	1	21	13
25	Cichorium intybus	48	178	38	20	4	2	0	1	18	14
26	Citrullus lanatus	41	122	25	15	3	2	0	3	10	5
27	Colocasia esculenta	18	130	28	15	4	1	0	0	11	9
28	Coriandrum sativum	65	175	37	20	4	1	1	1	13	15
29	Cucumis hystrix Chakr	37	118	31	14	3	0	0	2	9	5
30	Cucumis melo	60	189	25	24	3	1	0	5	16	9
31	Cucumis sativus	44	154	25	14	3	0	0	2	10	7
32	Cucurbita argyrosperma	61	161	12	17	5	2	0	1	11	10
33	Cucurbita maxima	71	186	34	23	5	2	0	2	13	8
34	Cucurbita moschata	62	178	38	21	5	2	0	1	13	8
35	Cucurbita pepo	63	183	13	13	5	2	0	1	12	8
36	Cynara cardunculus	64	294	38	33	4	1	0	1	24	38
37	Daucus carota	45	130	30	19	3	1	1	1	16	14
38	Dioscorea rotundata	28	92	20	11	3	1	1	1	10	8
39	Euryale ferox	49	213	63	23	5	2	2	4	18	19
40	Glebionis coronaria	38	192	38	29	6	4	0	3	43	13
41	Glycine max	239	709	92	68	13	6	0	8	31	56
42	Ipomoea aquatica	45	162	42	23	3	1	0	0	19	11
43	Ipomoea batatas	38	148	38	31	3	1	0	0	17	9
44	Lablab purpureus	43	159	28	17	2	2	1	1	15	6
45	Lactuca sativa	62	296	42	27	7	3	0	0	19	22
46	Lagenaria siceraria	38	100	28	11	3	1	0	1	11	4
47	Luffa acutangula	42	129	30	13	2	1	0	3	11	4
48	Luffa cylindrica	40	112	35	16	3	1	0	1	11	4
49	Lupinus albus	73	230	49	25	6	2	0	0	15	16
50	Lupinus angustifolius	75	214	53	29	5	2	0	0	15	17
51	Manihot esculenta	114	448	48	60	5	5	1	0	27	50
52	Medicago truncatula	45	170	65	18	7	3	0	0	13	15
53	Mesembryanthemum crystallinum	24	100	17	14	3	1	1	0	13	7
54	Momordica charantia	46	171	28	22	6	1	1	0	13	7
55	Moringa oleifera	36	114	20	13	2	1	1	0	8	10
56	Nelumbo nucifera	71	283	47	31	5	1	0	2	22	28
57	Perilla frutescens	73	257	57	42	8	2	2	2	18	14
58	Phaseolus acutifolius	50	172	46	19	3	1	1	0	16	10
59	Phaseolus lunatus	49	149	41	19	3	1	1	0	14	10
60	Phaseolus vulgaris	77	295	49	24	5	1	1	0	45	21
61	Physalis pubescens	45	153	25	15	4	1	0	1	11	8
62	Pisum sativum	61	169	36	19	3	4	1	1	12	18
63	Portulaca oleracea	47	201	57	38	5	2	1	2	21	13
64	Raphanus sativus	380	901	103	218	4	2	2	7	21	61
65	Sechium edule	66	184	35	23	3	2	0	2	16	9
66	Solanum aethiopicum	45	126	26	13	5	1	0	0	7	5
67	Solanum chilense	32	132	19	15	4	1	1	0	11	6
68	Solanum lycopersicoides	54	165	41	15	3	1	1	0	15	8
69	Solanum lycopersicum	44	154	32	17	3	1	1	1	12	9
70	Solanum lycopersicum cerasiforme	37	132	38	15	4	1	1	1	12	7
71	Solanum melongena	43	131	22	12	4	1	1	2	9	5
72	Solanum pennellii	42	173	34	17	4	1	1	0	14	12
73	Solanum pimpinellifolium	38	140	38	16	4	1	1	0	12	7
74	Solanum pinnatisectum	78	257	56	27	7	2	2	0	20	14
75	Solanum tuberosum	67	212	32	31	7	1	0	0	13	7
76	Spinacia oleracea	20	88	16	15	3	1	0	0	9	6
77	Thlaspi arvense	175	398	44	142	6	1	1	3	13	22
78	Trichosanthes anguina	41	120	25	16	3	2	0	2	11	4
79	Vicia faba	32	154	42	14	3	1	1	0	12	8
80	Vigna angularis	49	154	41	22	3	0	1	0	16	10
81	Vigna radiata	76	284	47	25	5	1	2	0	24	44
82	Vigna unguiculata	58	233	37	32	4	0	1	0	22	46
83	Zingiber officinale	104	702	98	72	11	1	4	9	46	60
84	Zizania latifolia	28	189	41	18	5	2	2	4	13	21

## Sheet: Table S7
Table S7. The number of resistance genes in 84 vegetable species.
Number	Species	NBS	CNL	TNL	CN	TN	NL	TX	RNL	RN	Others	RLP	RLK	TM-CC	RPW8
1	Allium fistulosum	5	17	0	13	2	9	3	0	0	0	68	545	169	4
2	Allium cepa	12	10	0	10	2	8	1	0	0	0	58	480	257	4
3	Apium graveolens	13	21	4	5	3	19	11	6	1	1	90	455	128	2
4	Arctium lappa	12	0	0	2	1	6	57	0	0	2	157	243	36	0
5	Asparagus officinalis	5	12	0	5	1	11	4	2	1	0	46	306	104	6
6	Armoracia rusticana	16	34	20	8	8	73	43	12	1	13	122	745	205	14
7	Allium sativum	29	24	0	17	1	26	3	0	0	0	85	595	148	3
8	Amaranthus tricolor	26	53	1	28	1	37	4	13	0	1	49	506	158	5
9	Brassica rapa	9	28	79	3	20	45	52	7	0	18	107	670	227	9
10	Brasenia schreberi	19	17	10	4	4	25	18	9	2	4	91	852	219	18
11	Brassica oleracea	22	8	35	3	21	22	62	0	3	7	58	438	165	7
12	Beta vulgaris	22	47	1	13	1	46	3	3	0	1	58	390	104	3
13	Benincasa hispida	11	19	10	5	1	19	8	4	3	7	37	402	109	2
14	Brassica juncea	55	55	40	18	24	62	87	22	4	20	218	1224	400	16
15	Brassica napus	36	37	89	10	39	57	133	20	8	19	199	1387	436	13
16	Cajanus cajan	8	35	24	3	1	18	10	10	2	7	40	382	82	7
17	Capsicum annuum	129	37	1	15	1	99	9	4	1	4	105	569	104	8
18	Cucurbita argyrosperma	2	2	3	2	1	1	7	5	0	0	35	486	141	3
19	Capsicum baccatum	251	189	21	74	5	278	14	13	2	7	212	634	171	7
20	Cynara cardunculus	5	23	78	0	24	61	23	7	0	19	0	0	0	5
21	Capsicum chinense	214	139	20	59	8	239	17	8	2	3	196	629	165	9
22	Cichorium endivia	9	4	19	2	11	8	49	10	2	2	84	634	165	2
23	Colocasia esculenta	29	35	0	15	2	67	4	3	3	0	53	472	115	2
24	Cucumis hystrix Chakr	20	23	16	8	2	15	7	3	0	10	58	346	130	3
25	Cicer arietinum	6	39	13	9	4	34	14	7	2	6	33	477	141	4
26	Cichorium intybus	10	8	14	1	9	14	32	7	2	5	115	681	163	3
27	Citrullus lanatus	2	14	7	2	3	10	7	3	0	7	47	407	196	1
28	Cucurbita maxima	4	7	4	0	1	7	12	5	1	1	48	597	205	3
29	Cucumis melo	0	18	18	1	1	9	4	4	0	5	38	398	139	3
30	Cucurbita moschata	5	15	12	3	3	12	12	5	0	2	50	632	194	2
31	Chrysanthemum nankingense	83	108	16	24	13	135	28	12	9	6	454	1175	161	9
32	Coriandrum sativum	52	13	31	8	15	63	45	6	2	1	133	663	173	3
33	Cucurbita pepo	1	4	1	0	1	1	8	6	0	0	60	480	159	3
34	Cicer reticulatum	4	36	10	7	4	24	16	9	2	7	33	431	142	6
35	Capsella rubella	10	34	77	3	13	33	32	9	0	15	96	532	156	4
36	Cucumis sativus	5	16	15	2	3	18	5	3	1	6	50	436	122	2
37	Daucus carota	13	45	4	5	2	79	9	1	4	0	115	558	140	4
38	Dioscorea rotundata	33	79	0	20	1	63	3	11	1	1	150	502	142	3
39	Euryale ferox	7	20	43	8	7	11	51	19	2	26	64	708	209	5
40	Glebionis coronaria	33	23	44	12	27	42	38	14	3	10	157	767	247	10
41	Glycine max	33	92	97	8	28	86	45	31	2	18	237	1198	293	6
42	Ipomoea aquatica	13	40	22	10	9	37	21	4	2	3	89	566	146	5
43	Ipomoea batatas	71	330	90	56	18	336	34	5	0	23	305	1177	363	6
44	Luffa acutangula	15	30	22	5	6	23	8	4	2	5	72	488	241	3
45	Lupinus albus	3	13	5	0	6	9	14	6	0	2	44	587	178	3
46	Lupinus angustifolius	2	21	4	1	3	14	16	7	0	1	45	600	177	5
47	Luffa cylindrica	7	34	7	3	2	21	5	3	0	4	95	494	202	6
48	Lablab purpureus	6	39	8	2	3	9	16	6	1	8	78	424	123	7
49	Lactuca sativa	18	54	166	8	13	97	37	15	0	26	185	792	161	3
50	Lagenaria siceraria	5	16	4	3	1	15	7	3	0	4	52	395	136	2
51	Momordica charantia	17	12	11	6	4	14	6	3	0	2	46	458	233	3
52	Mesembryanthemum crystallinum	4	38	1	7	1	29	4	4	0	0	52	349	105	1
53	Manihot esculenta	4	38	1	7	1	29	4	4	0	0	52	349	105	1
54	Moringa oleifera	3	26	4	2	3	20	5	4	1	1	42	389	116	3
55	Medicago truncatula	52	186	204	11	39	164	84	76	3	69	235	922	193	10
56	Nelumbo nucifera	21	53	17	11	3	37	7	11	2	4	100	657	138	7
57	Phaseolus acutifolius	5	86	36	9	2	44	16	6	0	18	108	672	135	7
58	Perilla frutescens	187	416	0	72	4	438	12	21	4	1	261	1263	237	15
59	Phaseolus lunatus	18	96	44	13	16	64	29	10	4	13	106	658	192	11
60	Portulaca oleracea	8	16	5	5	0	23	10	4	0	0	103	887	218	10
61	Physalis pubescens	30	62	0	7	3	110	6	9	0	2	139	580	148	7
62	Pisum sativum	15	32	5	6	4	44	57	19	2	9	75	521	161	13
63	Phaseolus vulgaris	5	143	68	3	12	76	21	11	0	12	119	772	146	5
64	Raphanus sativus	10	27	92	3	30	29	73	7	5	20	84	559	198	6
65	Solanum aethiopicum	25	27	3	23	2	40	5	3	0	0	62	368	164	9
66	Solanum lycopersicum var cerasiforme	52	66	15	5	3	74	9	8	0	2	81	468	145	6
67	Solanum chilense	25	34	18	5	2	38	7	6	1	2	50	431	108	6
68	Sechium edule	1	24	9	3	2	10	8	3	0	4	61	604	144	4
69	Solanum lycopersicum	46	49	25	8	4	73	10	5	2	1	83	506	134	11
70	Solanum melongena	61	31	11	6	8	43	13	3	2	1	81	447	122	7
71	Spinacia oleracea	15	50	1	7	0	35	4	12	3	1	62	458	108	4
72	Solanum pinnatisectum	107	94	69	26	13	182	32	15	4	9	265	1039	786	10
73	Solanum pennellii	42	55	19	20	4	68	8	6	3	2	79	537	395	6
74	Solanum pimpinellifolium	18	41	23	4	4	39	6	5	0	6	85	395	159	6
75	Solanum tuberosum	148	105	10	43	7	136	20	16	1	5	195	695	168	11
76	Solanum lycopersicoides	62	111	37	19	11	127	20	9	3	0	134	649	184	14
77	Trichosanthes anguina	1	22	10	1	3	11	4	3	0	1	40	465	109	3
78	Thlaspi arvense	9	27	69	6	17	32	66	4	0	12	115	549	190	5
79	Vigna angularis	4	75	27	5	4	34	37	15	0	9	105	611	149	7
80	Vicia faba	54	26	34	6	8	35	15	14	2	17	98	598	198	11
81	Vigna radiata	8	154	136	4	22	67	42	17	2	20	183	972	240	11
82	Vigna unguiculata	17	139	109	9	25	67	31	13	0	23	181	778	175	9
83	Zizania latifolia	13	71	0	16	5	66	4	3	0	0	64	873	161	2
84	Zingiber officinale	52	412	0	40	9	201	30	12	1	2	252	2428	541	14
